# Supplementary material for: Comprehensive mass spectrometry lipidomics of human biofluids and ocular tissues
Source: J Lipid Res. 2023 Feb 10;64(3):100343. doi: 10.1016/j.jlr.2023.100343 (PMC10027555; doi:10.1016/j.jlr.2023.100343)
Supplement: Supplemental Table S1 [file mmc1.xlsx]

## Sheet: Feuil1
								RBC HILIC		Plasma HILIC		Retina HILIC		RPE/Choroid HILIC
Ionisation mode	Class	Subclass	Lipid	Lipid composition	Molecular formula (Brut)	Adduct	Theoritical mass	m/z (adduct)	(ppm)	m/z (adduct)	(ppm)	m/z (adduct)	(ppm)	m/z (adduct)	(ppm)	SD (≤10 ppm)	RT (Min-Max)HILIC (Seconds)
Positive	Glycerophospholipids	PC	PC 30:0	PC(14:0_16:0)	C38H76NO8P	[M+H]+	706.538	706.539	0.379227	706.538	0.367181	706.539	1.8552	706.538	1.03967	0.70394	180-240
		PC	PC P-32:1	PC(P-16:0_16:0)	C40H80NO7P	[M+H]+	718.574	718.575	0.0689963	718.575	0.0942519	718.575	0.110457	718.574	0.265905	0.0889859	180-240
		PC	PC O-32:0	PC(O-16:0_16:0)	C40H82NO7P	[M+H]+	720.59	720.591	0.497994	720.59	0.284148	720.591	0.137104	720.59	0.295589	0.148271	180-240
		PC	PC 32:2	PC(18:1_14:1),PC(16:1_16:1)*	C40H76NO8P	[M+H]+	730.538	730.537	0.0869702	730.539	0.131215	730.538	0.191797	730.537	0.219418	0.0596526	180-240
		PC	PC 32:1	PC(16:0_16:1),PC(18:1_14:0)*	C40H78NO8P	[M+H]+	732.554	732.552	1.13777	732.553	1.47197	732.553	2.67999	732.552	3.28167	1.00759	180-240
		PC	PC 32:0	PC(16:0_16:0)	C40H80NO8P	[M+H]+	734.569	734.57	3.09736	734.57	2.35339	734.57	8.049	734.569	8.15018	3.11791	180-240
		PC	PC P-34:3	PC(P-16:0_18:2)	C42H80NO7P	[M+H]+	742.574	742.573	0.095819	742.573	0.0709076	742.573	0.0650846	742.572	0.131922	0.0304034	180-240
		PC	PC P-34:2	PC(P-16:0_18:1)	C42H82NO7P	[M+H]+	744.59	744.591	0.144188	744.591	0.135559	744.591	0.0667461	744.591	0.176169	0.0460547	180-240
		PC	PC 33:1	PC(15:0_18:1)	C41H80NO8P	[M+H]+	746.569	746.566	0.428418	746.568	0.443022	746.568	0.209514	746.565	0.353868	0.10685	180-240
		PC	PC O-34:1	PC(O-16:0_18:1)	C42H84NO7P	[M+H]+	746.606	746.607	0.708748	746.606	0.512038	746.606	0.335225	746.606	0.587437	0.156389	180-240
		PC	PC 33:0	PC(16:0_17:0)	C41H82NO8P	[M+H]+	748.585	748.586	0.154441	748.585	0.104623	748.585	0.128264	748.584	0.187687	0.0356629	180-240
		PC	PC O-34:0	PC(O-18:0_16:0)	C42H86NO7P	[M+H]+	748.621	748.621	0.144667	748.621	0.0152369	748.621	0.0536132	748.62	0.0381189	0.0567389	180-240
		PC	PC 34:4	PC(16:1_18:3)	C42H76NO8P	[M+H]+	754.538	754.537	0.2671	754.537	0.267749	754.536	1.45149	754.536	2.06642	0.896982	180-240
		PC	PC 34:3	PC(16:1_18:2),PC(16:0_18:3)*	C42H78NO8P	[M+H]+	756.554	756.553	1.14106	756.553	0.970991	756.552	4.71505	756.551	5.02024	2.20526	180-240
		PC	PC 34:2	PC(16:0_18:2),PC(16:1_18:1)*	C42H80NO8P	[M+H]+	758.569	758.57	0.039824	758.569	0.0355319	758.569	1.25309	758.569	4.87465	0.304	180-240
		PC	PC 34:1	PC(16:0_18:1)	C42H82NO8P	[M+H]+	760.585	760.585	0.0430641	760.585	0.0117543	760.585	0.0113851	760.584	0.0674335	3.041	180-240
		PC	PC 34:0	PC(18:0_16:0)	C42H84NO8P	[M+H]+	762.601	762.598	0.122389	762.598	0.00119249	762.599	1.55907	762.598	0.421007	0.711006	180-240
		PC	PC P-36:5	PC(P-16:0_20:4)	C44H80NO7P	[M+H]+	766.574	766.574	0.0490643	766.574	0.1599	766.573	0.393107	766.572	0.648011	0.265675	180-240
		PC	PC 35:4	PC(15:0_20:4)	C43H78NO8P	[M+H]+	768.554	768.553	0.157714	768.553	0.138954	768.553	0.339129	768.552	0.446028	0.147812	180-240
		PC	PC O-36:4	PC(O-16:0_20:4)	C44H82NO7P	[M+H]+	768.59	768.589	0.473812	768.589	0.433464	768.589	0.24656	768.588	0.463801	0.106622	180-240
		PC	PC 35:3	PC(17:1_18:2)	C43H80NO8P	[M+H]+	770.569	770.568	0.136995	770.568	0.107296	770.566	0.165916	770.566	0.178868	0.031883	180-240
		PC	PC P-36:3	PC(P-18:0_18:2)	C44H84NO7P	[M+H]+	770.606	770.604	0.23546	770.605	0.127478	770.604	0.0724922	770.605	0.137056	0.0678146	180-240
		PC	PC 35:2	PC(17:0_18:2),PC(17:1_18:1)*	C43H82NO8P	[M+H]+	772.585	772.585	0.445953	772.585	0.499446	772.583	0.0389403	772.585	0.0777732	0.240738	180-240
		PC	PC P-36:2	PC(O-18:0_18:2)PC(P-18:0_18:1)*	C44H86NO7P	[M+H]+	772.621	772.622	0.379045	772.621	0.127178	772.621	0.0861866	772.621	0.0659133	0.145229	180-240
		PC	PC 35:1	PC(17:0_18:1)	C43H84NO8P	[M+H]+	774.601	774.601	0.422749	774.6	0.337453	774.6	0.109907	774.6	0.136198	0.152815	180-240
		PC	PC P-36:0	PC(P-18:0_18:0)	C44H88NO7P	[M+H]+	774.637	774.637	0.261589	774.636	0.0520871	774.636	0.0300455	774.635	0.0134945	0.11594	180-240
		PC	PC 35:0	PC(16:0_19:0)	C43H86NO8P	[M+H]+	776.616	776.612	0.0383014	776.615	0.00630088	776.616	0.00460699	776.615	0.0016985	0.0171552	180-240
		PC	PC 36:6	PC(14:0_22:6),PC(16:1_20:5)*	C44H76NO8P	[M+H]+	778.538	778.537	0.108979	778.536	0.0801203	778.536	0.130655	778.535	0.290806	0.094408	180-240
		PC	PC 36:5	PC(16:0_20:5),PC(16:1_20:4)*	C44H78NO8P	[M+H]+	780.554	780.552	5.58483	780.552	3.69017	780.552	1.0149	780.551	4.63799	1.96962	180-240
		PC	PC 36:4	PC(16:0_20:4),PC(18:2_18:2)*	C44H80NO8P	[M+H]+	782.569	782.568	0.0999542	782.568	7.09736	782.568	0.744376	782.567	0.600173	3.09206	180-240
		PC	PC 36:3	PC(16:0_20:3),PC (18:1_18:2)*	C44H82NO8P	[M+H]+	784.585	784.584	3.00821	784.584	3.14033	784.583	0.972733	784.583	0.783949	1.2713	180-240
		PC	PC 36:2	PC(18:1_18:1),PC(18:0_18:2)*	C44H84NO8P	[M+H]+	786.601	786.6	5.03197	786.6	4.85613	786.6	0.624091	786.6	1.46714	2.27805	180-240
		PC	PC 36:1	PC(18:0_18:1)	C44H86NO8P	[M+H]+	788.616	788.616	2.24512	788.615	1.28746	788.616	1.61934	788.616	1.15573	0.486306	180-240
		PC	PC P-38:7	PC(P-16:0_22:6)	C46H80NO7P	[M+H]+	790.574	790.574	0.101726	790.574	0.170625	790.574	0.169945	790.573	0.311368	0.0881097	180-240
		PC	PC 37:6	PC(15:0_22:6)	C45H78NO8P	[M+H]+	792.554	792.553	0.0262021	792.552	0.0261587	792.553	0.0260933	792.551	0.0227898	0.00168139	180-240
		PC	PC O-38:6	PC(O-16:0_22:6)*	C46H82NO7P	[M+H]+	792.59	792.59	0.0974101	792.59	0.100329	792.589	0.254294	792.589	0.275315	0.0961938	180-240
		PC	PC 37:5	PC(17:1_20:4)	C45H80NO8P	[M+H]+	794.569	794.568	0.247457	794.568	0.224758	794.568	0.0907828	794.567	0.302698	0.0899285	180-240
		PC	PC P-38:4	PC(P-18:0_20:4)	C46H84NO7P	[M+H]+	794.606	794.606	0.366896	794.606	0.39755	794.605	0.492222	794.604	0.343576	0.0652954	180-240
		PC	PC 37:4	PC(17:0_20:4)	C45H82NO8P	[M+H]+	796.585	796.583	0.313735	796.583	0.297165	796.582	0.307122	796.583	0.487377	0.0909399	180-240
		PC	PC O-38:4	PC(O-18:0_20:4)	C46H86NO7P	[M+H]+	796.621	796.62	0.239633	796.62	0.167809	796.62	0.0933728	796.619	0.0699261	0.076932	180-240
		PC	PC 37:3	PC(19:1_18:2),PC(16:1_21:2)*	C45H84NO8P	[M+H]+	798.601	798.599	0.0519455	798.599	0.0883725	798.597	0.00778447	798.598	0.010819	0.0381736	180-240
		PC	PC 37:2	PC(19:0_18:2)	C45H86NO8P	[M+H]+	800.616	800.617	0.0282168	800.616	0.0277238	NA	0	NA	0	0.0161499	180-240
		PC	PC 38:8	PC(16:2_22:6)	C46H76NO8P	[M+H]+	802.538	802.537	0.172957	802.536	0.28921	802.538	0.0457217	802.537	0.0314844	0.120978	180-240
		PC	PC 37:1	PC(16:1_21:0)	C45H88NO8P	[M+H]+	802.632	802.632	0.0132086	802.631	0.00698143	802.632	0.000128168	NA	0	0.00632501	180-240
		PC	PC 38:7	PC(16:1_22:6)	C46H78NO8P	[M+H]+	804.554	804.552	1.79756	804.552	2.83581	804.552	1.98627	804.551	3.79192	0.912291	180-240
		PC	PC 38:6	PC(16:0_22:6)	C46H80NO8P	[M+H]+	806.569	806.569	2.20342	806.568	3.99599	806.568	2.96257	806.567	3.12471	0.735513	180-240
		PC	PC 38:5	PC(18:1_20:4),PC (16:0_22:5)*	C46H82NO8P	[M+H]+	808.585	808.584	3.15865	808.584	4.33951	808.584	2.59994	808.583	5.20332	1.17037	180-240
		PC	PC 38:4	PC(18:0_20:4)	C46H84NO8P	[M+H]+	810.601	810.6	3.1739	810.6	5.46994	810.599	8.9155	810.599	7.14213	2.44604	180-240
		PC	PC 38:3	PC(18:0_20:3)	C46H86NO8P	[M+H]+	812.616	812.615	0.618164	812.615	1.04332	812.614	0.26055	812.614	0.31296	0.359479	180-240
		PC	PC 38:2	PC(18:1_20:1), PC(20:0_18:2)*	C46H88NO8P	[M+H]+	814.632	814.631	0.140228	814.629	0.0801733	814.63	0.01462	814.629	0.0260548	0.0575734	180-240
		PC	PC 38:1	PC(16:0_22:1)	C46H90NO8P	[M+H]+	816.648	816.646	0.032956	816.645	0.0122544	816.646	0.00416022	816.643	0.000542715	0.0145033	180-240
		PC	PC P-40:7	PC(P-18:0_22:6)	C48H84NO7P	[M+H]+	818.606	818.604	0.105453	818.604	0.219291	818.605	0.173093	818.604	0.198066	0.0494301	180-240
		PC	PC 39:6	PC(17:0_22:6), PC(17:1_22:5)*	C47H82NO8P	[M+H]+	820.585	820.583	0.0757971	820.582	0.195193	820.583	0.161426	820.582	0.140133	0.0502924	180-240
		PC	PC O-40:6	PC(P-18:0_22:5), PC(O-18:0_22:6)*	C48H86NO7P	[M+H]+	820.621	820.621	0.0588294	820.62	0.101297	820.62	0.0755812	820.62	0.066428	0.0184903	180-240
		PC	PC 39:5	NA	C47H84NO8P	[M+H]+	822.601	822.599	0.0382689	822.599	0.0707851	822.599	0.0618388	822.599	0.0393012	0.0163124	180-240
		PC	PC O-40:5	PC(P-18:0_22:4), PC(O-18:0_22:5)*	C48H88NO7P	[M+H]+	822.637	822.637	0.0690489	822.636	0.103262	822.637	0.0291024	822.636	0.0331468	0.0347458	180-240
		PC	PC 39:4	PC(17:0_22:4)	C47H86NO8P	[M+H]+	824.616	824.615	0.0195645	824.615	0.0424268	824.614	0.0108883	824.616	0.0100175	0.0150967	180-240
		PC	PC 40:9	PC (40:9)	C48H78NO8P	[M+H]+	828.554	828.553	0.446631	828.554	1.17829	828.554	1.51893	828.551	1.36303	0.47429	180-240
		PC	PC 40:8	PC(20:4_20:4),PC (18:2_22:6)*	C48H80NO8P	[M+H]+	830.569	830.568	0.46661	830.568	0.972732	830.568	0.917095	830.567	1.54382	0.441731	180-240
		PC	PC 40:7	PC(18:1_22:6)	C48H82NO8P	[M+H]+	832.585	832.584	0.900924	832.583	1.8846	832.584	3.32558	832.583	3.09873	1.12838	180-240
		PC	PC 40:6	PC(18:0_22:6)	C48H84NO8P	[M+H]+	834.601	834.599	0.689317	834.599	2.08541	834.6	0.693165	834.598	3.26153	5.93442	180-240
		PC	PC 40:5	PC(18:0_22:5),PC(18:1_20:4)*	C48H86NO8P	[M+H]+	836.616	836.615	0.29228	836.614	0.679184	836.613	1.03023	836.613	0.752198	0.304365	180-240
		PC	PC 40:4	PC(18:0_22:4),PC(20:0_20:4)*	C48H88NO8P	[M+H]+	838.632	838.63	0.108184	838.629	0.217358	838.63	0.353203	838.629	0.308348	0.108307	180-240
		PC	PC 41:6	PC(19:0_22:6)	C49H86NO8P	[M+H]+	848.616	848.615	0.00309446	848.614	0.00972653	848.613	0.0189041	848.615	0.00488251	0.00707945	180-240
		PC	PC 42:10	PC(20:4_22:6),PC(20:5_22:5)*	C50H80NO8P	[M+H]+	854.569	854.567	0.0395527	854.568	0.0909675	854.569	0.391493	854.567	0.242842	0.158984	180-240
		PC	PC 42:9	PC(20:3_22:6)	C50H82NO8P	[M+H]+	856.585	856.584	0.135841	856.583	0.403168	856.583	2.09383	856.583	0.895789	0.866941	180-240
		PC	PC 42:8	PC(20:2_22:6)	C50H84NO8P	[M+H]+	858.601	858.598	0.0755163	858.598	0.179404	858.597	0.265711	858.597	0.326873	0.109196	180-240
		PC	PC 42:7	PC(20:1_22:6)	C50H86NO8P	[M+H]+	860.616	860.614	0.0337154	860.614	0.0745662	860.614	0.396605	860.614	0.195677	0.162875	180-240
		PC	PC 42:6	PC(20:0_22:6)	C50H88NO8P	[M+H]+	862.632	862.63	0.0110383	862.63	0.0260527	862.63	0.220433	862.63	0.080528	0.0954048	180-240
		PC	PC 42:5	PC(20:0_22:5)	C50H90NO8P	[M+H]+	864.648	864.647	0.010398	864.646	0.0220224	864.645	0.0699648	864.645	0.0357751	0.0257939	180-240
		PC	PC 44:12	PC(22:6_22:6)	C52H80NO8P	[M+H]+	878.569	878.57	0.00142992	878.567	0.00374802	878.568	0.302733	878.567	0.0867628	0.141715	180-240
		PC	PC 44:11	PC(22:5_22:6)	C52H82NO8P	[M+H]+	880.585	880.586	0.00454854	880.584	0.00519437	880.584	0.127105	880.583	0.056913	0.0578984	180-240
		PC	PC 44:10	PC(22:4_22:6)	C52H84NO8P	[M+H]+	882.601	882.599	0.00214879	882.599	0.00858907	882.598	0.108972	882.598	0.0357525	0.0489536	180-240
		PC	PC 44:9	PC(22:3_22:6)	C52H86NO8P	[M+H]+	884.616	884.615	0.000929914	884.614	0.00596243	884.614	0.0724299	884.613	0.0283995	0.0325988	180-240
		PC	PC 54:12	PC(32:6_22:6)	C62H100NO8P	[M+H]+	1018.73	NA	0	1018.72	2.52088e-05	1018.73	0.131452	1018.72	0.074146	0.063789	180-240
		PC	PC 54:11	PC(32:5_22:6)	C62H102NO8P	[M+H]+	1020.74	NA	NA	1020.65	NA	1020.74	0.150385	1020.74	0.0755086	0.0529456	180-240
		PC	PC 54:10	PC(32:4_22:6)	C62H104NO8P	[M+H]+	1022.76	1022.76	0.000142436	NA	0	1022.76	0.169225	1022.75	0.0784897	0.0804976	180-240
		PC	PC 54:9	PC(32:3_22:6)	C62H106NO8P	[M+H]+	1024.77	1024.77	0.000166602	1024.78	0.00110075	1024.77	0.100628	1024.77	0.0398808	0.0472322	180-240
		PC	PC 54:8	PC(32:2_22:6)	C62H108NO8P	[M+H]+	1026.79	1026.82	NA	NA	NA	1026.79	0.0434556	1026.78	0.0148579	0.0202216	180-240
		PC	PC 54:7	PC(32:1_22:6)	C62H110NO8P	[M+H]+	1028.8	1028.71	NA	1028.79	0.00357167	1028.8	0.0398374	1028.8	0.0188961	0.0182052	180-240
		PC	PC 54:6	PC(32:0_22:6)	C62H112NO8P	[M+H]+	1030.82	1030.74	NA	NA	0	1030.82	0.0205192	1030.82	0.00153	0.0114307	180-240
		PC	PC 56:12	PC(34:6_22:6)	C64H104NO8P	[M+H]+	1046.76	1046.76	0.000150049	NA	NA	1046.76	0.273539	1046.76	0.123188	0.136922	180-240
		PC	PC 56:11	PC(34:5_22:6)	C64H106NO8P	[M+H]+	1048.77	NA	0	1048.83	NA	1048.77	0.44475	1048.77	0.202688	0.222665	180-240
		PC	PC 56:10	PC(34:4_22:6)	C64H108NO8P	[M+H]+	1050.79	1050.78	0.000790352	1050.78	0.00465498	1050.78	0.242007	1050.78	0.104185	0.113331	180-240
		PC	PC 56:9	PC(34:3_22:6)	C64H110NO8P	[M+H]+	1052.8	1052.7	NA	NA	NA	1052.8	0.0680979	1052.8	0.0501762	0.0126726	180-240
		PC	PC 58:12	PC(36:6_22:6)	C66H108NO8P	[M+H]+	1074.79	NA	0	1074.8	NA	1074.79	0.112693	1074.79	0.0385713	0.0572735	180-240
		PC	PC 58:11	PC(36:5_22:6)	C66H110NO8P	[M+H]+	1076.8	NA	NA	1076.8	0.00028037	1076.8	0.0675788	1076.8	0.024051	0.0341291	180-240
		PC	PC 58:10	PC(36:4_22:6)	C66H112NO8P	[M+H]+	1078.82	NA	NA	NA	0	1078.82	0.0213757	1078.81	0.00295041	0.0115839	180-240
		PE	PE P-32:1	PE(P-16:0_16:1)	C37H72NO7P	[M+H]+	674.512	674.506	-8.46918	674.509	-3.72117	674.51	-2.55781	674.511	-2.03866	2.9339	120-162
		PE	PE P-32:0	PE(P-16:0_16:0)	C37H74NO7P	[M+H]+	676.528	676.528	1.40801	676.528	0.989995	676.528	0.519278	676.527	-0.41924	0.784843	120-162
		PE	PE 32:1	PE(16:0_16:1),PE(14:0_18:1)*	C37H72NO8P	[M+H]+	690.507	690.507	0.729716	690.507	-0.15315	690.507	0.314695	690.506	-0.743481	0.633056	120-162
		PE	PE 32:0	PE(16:0_16:0)	C37H74NO8P	[M+H]+	692.522	692.523	1.04921	692.523	0.938831	692.523	0.711715	692.522	-0.240508	0.587269	120-162
		PE	PE P-34:2	PE(P-16:0_18:2)	C39H74NO7P	[M+H]+	700.528	700.528	0.483654	700.528	0.510835	700.528	0.272289	700.527	-0.392591	0.421146	120-162
		PE	PE P-34:1	PE(P-16:0_18:1)	C39H76NO7P	[M+H]+	702.543	702.538	-7.51733	702.539	-5.54181	702.542	-1.39319	702.541	-2.9657	2.71485	120-162
		PE	PE P-34:1	PE(P-18:0_16:0)	C39H78NO7P	[M+H]+	704.559	704.56	1.12089	704.559	0.8473	704.559	0.155402	704.559	-0.247689	0.627179	120-162
		PE	PE 34:3	PE(16:1_18:2), PE(16:0_18:3)*	C39H72NO8P	[M+H]+	714.507	714.507	0.52297	714.507	0.382753	714.507	-0.304649	714.506	-0.49885	0.503007	120-162
		PE	PE 34:2	PE(16:0_18:2), PE(16:1_18:1)*	C39H74NO8P	[M+H]+	716.522	716.524	1.55977	716.523	0.970589	716.523	0.751295	716.523	0.323891	0.514549	120-162
		PE	PE 34:1	PE(16:0_18:1)	C39H76NO8P	[M+H]+	718.538	718.539	0.900208	718.538	-0.602041	718.538	0.231309	718.538	-0.474963	0.695504	120-162
		PE	PE 34:0	PE(16:0_18:0)	C39H78NO8P	[M+H]+	720.554	720.551	-4.16365	720.554	0.946944	720.554	-0.0377619	720.554	0.160389	2.29974	120-162
		PE	PE P-36-5	PE (P-16:0_20:5), PE(P-16:1_20:4)*	C41H72NO7P	[M+H]+	722.512	722.507	-6.92613	722.507	-6.77865	722.508	-5.78725	722.507	-6.87461	0.539745	120-162
		PE	PE P-36:4	PE(P-16:0_20:4)	C41H74NO7P	[M+H]+	724.528	724.528	0.930535	724.528	0.267326	724.527	-0.0739434	724.527	-0.645861	0.658996	120-162
		PE	PE O-36:4	PE(P-16:0_20:3),PE(O-16:0_20:4)	C41H76NO7P	[M+H]+	726.543	726.543	-0.383919	726.543	-0.361565	726.543	-0.309179	726.543	-0.548074	0.103131	120-162
		PE	PE O-36:3	PE(O-18:0_18:3)	C41H78NO7P	[M+H]+	728.559	728.558	-0.458259	728.559	0.540297	728.559	0.329304	728.559	-0.252415	0.471792	120-162
		PE	PE P-36:1	PE(P-18:0_18:1), PE(P-16:0_20:1)*	C41H80NO7P	[M+H]+	730.574	730.575	1.03258	730.575	0.77838	730.575	0.233806	730.574	-0.520233	0.687109	120-162
		PE	PE O-36:1	PE(O-18:0_18:1)	C41H82NO7P	[M+H]+	732.59	732.591	1.08578	732.591	0.677755	732.59	0.266739	732.59	0.127882	0.432576	120-162
		PE	PE 36:5	PE(16:1_20:4)	C41H72NO8P	[M+H]+	738.507	738.507	-0.105715	738.506	-0.879164	738.507	-0.366102	738.506	-1.4847	0.608877	120-162
		PE	PE 36:4	PE(16:0_20:4)	C41H74NO8P	[M+H]+	740.522	740.522	-0.303326	740.522	-0.30627	740.522	-0.42067	740.522	-0.796577	0.233072	120-162
		PE	PE 36:3	PE(18:1_18:2),PE(16:0_20:3)*	C41H76NO8P	[M+H]+	742.538	742.538	0.411392	742.538	0.430336	742.538	0.189359	742.538	-0.309986	0.344666	120-162
		PE	PE 36:2	PE(18:1_18:1),PE(18:0_18:2)*	C41H78NO8P	[M+H]+	744.554	744.554	0.879399	744.554	0.616982	744.554	0.328489	744.553	-0.273096	0.494805	120-162
		PE	PE 36:1	PE(18:0_18:1)	C41H80NO8P	[M+H]+	746.569	746.567	-2.99773	746.568	-2.28636	746.568	-1.29968	746.567	-3.43298	0.931758	120-162
		PE	PE P-38:6	PE(P-16:0_22:6)	C43H74NO7P	[M+H]+	748.528	748.525	-2.95782	748.526	-1.58066	748.527	-0.79248	748.526	-2.22226	0.92211	120-162
		PE	PE O-38:6	PE(O-16:0_22:6)	C43H76NO7P	[M+H]+	750.543	750.543	0.141752	750.543	-0.180758	750.543	-0.27087	750.543	-0.815776	0.397851	120-162
		PE	PE P-38:4	PE(P-18:0_20:4)	C43H78NO7P	[M+H]+	752.559	752.559	0.192663	752.559	-0.131435	752.558	-0.418839	752.558	-0.927527	0.475125	120-162
		PE	PE O-38:4	PE(O-18:0_20:4)	C43H80NO7P	[M+H]+	754.574	754.575	0.0100063	754.574	-0.795649	754.574	-0.798862	754.573	-1.50514	0.619223	120-162
		PE	PE 38:7	PE(16:1_22:6)	C43H72NO8P	[M+H]+	762.507	762.504	-3.17013	762.505	-2.7483	762.505	-3.00075	762.504	-4.17215	0.624095	120-162
		PE	PE 38:6	PE(16:0_22:6)	C43H74NO8P	[M+H]+	764.522	764.521	-1.83729	764.521	-1.7003	764.522	-0.665163	764.52	-2.59641	0.794414	120-162
		PE	PE 38:5	PE(18:1_20:4)	C43H76NO8P	[M+H]+	766.538	766.534	-5.39106	766.534	-5.37947	766.535	-3.9913	766.533	-6.36307	0.975706	120-162
		PE	PE 38:4	PE(18:0_20:4)	C43H78NO8P	[M+H]+	768.554	768.554	-0.256453	768.554	-0.0398389	768.553	-0.308676	768.553	-0.836432	0.338056	120-162
		PE	PE 38:3	PE (18:0_20:3)	C43H80NO8P	[M+H]+	770.569	770.568	-1.21663	770.569	-1.00822	770.569	-1.04219	770.568	-2.0956	0.511507	120-162
		PE	PE O-40:8	NA	C45H76NO7P	[M+H]+	774.543	774.541	-2.20556	774.541	-2.29416	774.542	-1.25155	774.541	-2.98148	0.711346	120-162
		PE	PE P-40:6	PE(P-18:0_22:6)	C45H78NO7P	[M+H]+	776.559	776.558	-1.10873	776.558	-1.13016	776.559	0.0891933	776.558	-1.26396	0.632148	120-162
		PE	PE O-40:6	PE(O-18:0_22:6)	C45H80NO7P	[M+H]+	778.574	778.575	0.683303	778.574	-0.060425	778.575	0.0157982	778.574	-0.47337	0.478905	120-162
		PE	PE P-40:4	PE(P-18:0_22:4),PE(P-20:0_20:4)*,PE(P-18:0_22:4)*	C45H82NO7P	[M+H]+	780.59	780.591	0.566804	780.59	-0.344316	780.59	-0.208169	780.59	-0.548978	0.487534	120-162
		PE	PE O-40:4	PE(O-18:0_22:4)	C45H84NO7P	[M+H]+	782.606	782.606	-0.378362	782.604	-2.19603	782.604	-2.17174	782.604	-2.29771	0.923346	120-162
		PE	PE 40:8	PE(18:2_22:6),PE(20:4_20:4)*	C45H74NO8P	[M+H]+	788.522	788.52	-2.66593	788.52	-3.16692	788.521	-1.91792	788.52	-3.65964	0.743543	120-162
		PE	PE 40:7	PE(18:1_22:6)	C45H76NO8P	[M+H]+	790.538	790.536	-2.4492	790.536	-2.36386	790.537	-1.09508	790.536	-2.81942	0.751036	120-162
		PE	PE 40:6	PE(18:0_22:6)	C45H78NO8P	[M+H]+	792.554	792.553	-0.714135	792.553	-0.855157	792.554	-0.207156	792.553	-1.03656	0.35609	120-162
		PE	PE 40:5	PE(18:0_22:5),PE(20:1_20:4)*	C45H80NO8P	[M+H]+	794.569	794.569	-0.0104896	794.569	-0.191048	794.567	-2.7879	794.568	-1.86842	1.34168	120-162
		PE	PE 40:4	PE(18:0_22:4)	C45H82NO8P	[M+H]+	796.585	796.585	-0.318306	796.585	-0.277455	796.585	-0.446332	796.584	-0.824338	0.249101	120-162
		PE	PE 42:10	PE(20:4_22:6)	C47H74NO8P	[M+H]+	812.522	812.52	-3.51309	812.519	-3.70199	812.521	-2.07371	812.519	-4.48001	1.00371	120-162
		PE	PE 42:9	PE(20:3_22:6)	C47H76NO8P	[M+H]+	814.538	814.536	-2.78749	814.535	-3.37384	814.536	-2.35097	814.535	-3.44868	0.518683	120-162
		PE	PE 42:8	PE(20:2_22:6)	C47H78NO8P	[M+H]+	816.554	816.551	-2.70153	816.551	-2.75949	816.552	-2.17207	816.55	-4.02936	0.788141	120-162
		PE	PE 42:7	PE(20:1_22:6)	C47H80NO8P	[M+H]+	818.569	818.568	-2.07954	818.567	-2.32681	818.569	-0.0822703	818.567	-2.3804	1.09784	120-162
		PE	PE 42:6	PE(20:0_22:6)	C47H82NO8P	[M+H]+	820.585	820.585	-0.538512	820.584	-0.797872	820.585	0.0935001	820.583	-1.96229	0.859774	120-162
		PE	PE 44:12	PE(22:6_22:6)	C49H74NO8P	[M+H]+	836.522	836.519	-4.07996	836.518	-5.18454	836.52	-3.05614	836.518	-4.83336	0.941976	120-162
		PE	PE 44:11	PE(22:5_22:6)	C49H76NO8P	[M+H]+	838.538	838.535	-4.21546	838.533	-5.58694	838.537	-0.774974	838.535	-4.074	2.04258	120-162
		PE	PE 44:10	PE(22:4_22:6)	C49H78NO8P	[M+H]+	840.554	840.551	-3.4877	840.551	-3.66951	840.553	-0.657668	840.551	-3.64378	1.47352	120-162
		PE	PE 46:12	PE(24:6_22:6)	C51H78NO8P	[M+H]+	864.554	864.549	-5.028	NA	NA	864.553	-0.649199	864.552	-2.40531	2.20364	120-162
		PE	PE 46:11	PE(24:5_22:6)	C51H80NO8P	[M+H]+	866.569	866.565	-5.18033	866.567	-2.363	866.568	-1.22433	866.567	-2.63467	1.66901	120-162
		PS	PS 32:1	NA	C38H72NO10P	[M+H]+	734.497	NA	NA	734.498	2.16613	NA	NA	NA	NA	NA	150-210
		PS	PS 32:0	NA	C38H74NO10P	[M+H]+	736.512	NA	NA	NA	NA	NA	NA	736.518	7.98324	NA	150-210
		PS	PS 34:2	NA	C40H74NO10P	[M+H]+	760.512	NA	NA	760.512	-0.483394	760.514	2.01995	NA	NA	1.77013	150-210
		PS	PS 34:1	PS(16:0_18:1)	C40H76NO10P	[M+H]+	762.528	762.528	-0.451983	762.526	-2.06644	762.527	-1.83004	762.527	-1.25083	0.718808	150-210
		PS	PS 34:0	PS(16:0_18:0)	C40H78NO10P	[M+H]+	764.544	764.543	-0.972015	764.541	-3.53995	NA	NA	764.543	-0.250865	1.7288	150-210
		PS	PS 35:5	NA	C41H70NO10P	[M+H]+	768.481	768.479	-2.53789	768.478	-4.05354	768.479	-2.20034	768.477	-5.05957	1.33516	150-210
		PS	PS 35:4	NA	C41H72NO10P	[M+H]+	770.497	770.496	-1.13538	770.491	-7.96022	770.496	-0.701957	NA	NA	4.07121	150-210
		PS	PS P-36:1	PS(P-18:0_18:0)	C42H82NO9P	[M+H]+	776.58	776.577	-3.86844	776.574	-8.20425	776.58	-0.449562	776.573	-8.54483	3.85293	150-210
		PS	PS O-36:0	PS(O-18:0_18:0)	C42H84NO9P	[M+H]+	778.596	NA	NA	NA	NA	778.596	1.1167	NA	NA	NA	150-210
		PS	PS 36:2	PS(18:0_18:2)	C42H78NO10P	[M+H]+	788.544	788.544	0.661237	788.544	0.258664	788.544	0.191274	788.543	-0.723124	0.584805	150-210
		PS	PS 36:1	PS(18:0_18:1)	C42H80NO10P	[M+H]+	790.559	790.559	-0.0159424	790.559	-0.407478	790.559	-0.200885	790.558	-1.2881	0.563181	150-210
		PS	PS 36:0	PS(18:0_18:0)	C42H82NO10P	[M+H]+	792.575	792.569	-7.63465	792.568	-8.07969	792.568	-8.45971	792.569	-7.74104	0.372568	150-210
		PS	PS O-38:1	NA	C44H86NO9P	[M+H]+	804.611	804.609	-2.3166	804.609	-2.8476	804.611	-0.951182	NA	NA	0.978326	150-210
		PS	PS 38:6	PS(16:0_22:6)	C44H74NO10P	[M+H]+	808.512	808.514	2.13715	808.513	0.429624	808.514	1.64848	808.515	2.89778	1.03566	150-210
		PS	PS 38:5	PS (18:0_20:5)	C44H76NO10P	[M+H]+	810.528	810.528	0.504432	810.528	-0.576427	810.527	-0.795673	810.527	-1.17391	0.720156	150-210
		PS	PS 38:4	PS(18:0_20:4)	C44H78NO10P	[M+H]+	812.544	812.544	0.0195032	812.543	-0.768736	812.543	-0.713241	812.542	-1.84469	0.767808	150-210
		PS	PS 38:3	PS(18:0_20:3)	C44H80NO10P	[M+H]+	814.559	814.554	-6.12228	814.558	-1.85611	814.558	-2.14459	814.557	-2.5155	1.99346	150-210
		PS	PS 38:2	NA	C44H82NO10P	[M+H]+	816.575	816.571	-5.15226	816.572	-3.70367	816.574	-0.875176	816.57	-5.70631	2.1612	150-210
		PS	PS 38:1	NA	C44H84NO10P	[M+H]+	818.591	818.587	-3.79445	818.59	-1.08229	818.59	-0.460499	NA	NA	1.77284	150-210
		PS	PS 39:0	NA	C45H88NO10P	[M+H]+	834.622	834.615	-7.91327	834.616	-6.98697	834.62	-2.06917	834.617	-6.309	2.58531	150-210
		PS	PS 40:6	PS(18:0_22:6)	C46H78NO10P	[M+H]+	836.544	836.544	-0.0203049	836.543	-0.792009	836.544	-0.0762284	836.543	-0.957001	0.482302	150-210
		PS	PS 40:2	PS(18:1_22:1)	C46H86NO10P	[M+H]+	844.606	NA	NA	844.605	-1.29938	844.606	-0.0467889	844.601	-6.57469	3.46438	150-210
		PS	PS 42:9	NA	C48H76NO10P	[M+H]+	858.528	858.525	-3.23063	858.525	-3.62526	858.525	-3.05358	858.525	-3.75283	0.328102	150-210
		PS	PS 42:4	NA	C48H86NO10P	[M+H]+	868.606	NA	NA	NA	NA	868.604	-2.9499	NA	NA	NA	150-210
		PS	PS 42:3	NA	C48H88NO10P	[M+H]+	870.622	NA	NA	NA	NA	NA	NA	NA	NA	NA	150-210
		PS	PS 44:12	PS(22:6_22:6)	C50H74NO10P	[M+H]+	880.512	880.508	-4.94827	880.507	-6.12557	880.51	-2.77601	880.508	-5.40228	1.44196	150-210
		PS	PS 44:10	PS(22:4_22:6)	C50H78NO10P	[M+H]+	884.544	884.539	-5.08664	884.539	-4.74875	884.543	-0.713645	884.541	-2.63508	2.03488	150-210
	Lysoglycerophospholipids	LPC	LPC 13:0	LPC(13:0)	C21H44NO7P	[M+H]+	454.293	454.293	1.31192	454.293	1.10429	454.293	1.02861	NA	NA	0.146687	276-300
		LPC	LPC 14:1	LPC(14:1)	C22H44NO7P	[M+H]+	466.293	466.293	1.01637	466.293	0.80912	466.293	0.594598	466.293	-0.0111522	0.443701	276-300
		LPC	LPC 14:0	LPC(14:0)	C22H46NO7P	[M+H]+	468.308	468.309	1.32209	468.309	0.770387	468.309	0.656347	468.308	-0.179569	0.620266	276-300
		LPC	LPC 15:0	LPC(15:0)	C23H48NO7P	[M+H]+	482.324	482.325	1.56257	482.325	0.969876	482.325	0.857105	482.324	0.0284739	0.631664	276-300
		LPC	LPC 16:1	LPC(16:1)	C24H48NO7P	[M+H]+	494.324	494.325	1.58813	494.325	1.28761	494.325	1.30669	494.324	0.359673	0.535171	276-300
		LPC	LPC 16:0	LPC(16:0)	C24H50NO7P	[M+H]+	496.34	496.34	1.22357	496.34	0.690509	496.34	0.822002	496.34	0.0485446	0.48766	276-300
		LPC	LPC 17:1	LPC(17:1)	C25H50NO7P	[M+H]+	508.34	508.34	1.28381	508.34	0.712733	508.34	0.800467	508.34	0.104932	0.483942	276-300
		LPC	LPC 17:0	LPC(17:0)	C25H52NO7P	[M+H]+	510.355	510.356	1.37582	510.356	1.04685	510.356	1.08169	510.355	0.180708	0.515286	276-300
		LPC	LPC 18:2	LPC(18:2)	C26H50NO7P	[M+H]+	520.34	520.341	1.43401	520.34	0.791537	520.34	1.28697	520.34	0.389545	0.477642	276-300
		LPC	LPC 18:1	LPC(18:1)	C26H52NO7P	[M+H]+	522.355	522.356	1.26697	522.356	0.553357	522.356	0.898653	522.355	0.0603195	0.513649	276-300
		LPC	LPC 18:0	LPC(18:0)	C26H54NO7P	[M+H]+	524.371	524.372	1.09773	524.371	0.237243	524.371	0.406734	524.371	-0.116275	0.509818	276-300
		LPC	LPC 19:1	LPC(19:1)	C27H54NO7P	[M+H]+	536.371	536.372	1.23512	536.372	0.89869	536.371	0.732742	536.371	-0.182342	0.606102	276-300
		LPC	LPC 19:0	LPC(19:0)	C27H56NO7P	[M+H]+	538.387	538.387	0.658343	538.387	1.12531	538.387	0.60166	538.386	-0.45643	0.668309	276-300
		LPC	LPC 20:5	LPC(20:5)	C28H48NO7P	[M+H]+	542.324	542.323	-2.11257	542.323	-2.31327	542.323	-2.21873	542.322	-3.34173	0.569369	276-300
		LPC	LPC 20:4	LPC(20:4)	C28H50NO7P	[M+H]+	544.34	544.339	-1.65386	544.339	-1.29318	544.339	-2.30685	544.338	-2.90424	0.712967	276-300
		LPC	LPC 20:3	LPC(20:3)	C28H52NO7P	[M+H]+	546.355	546.355	-1.36976	546.355	-1.6127	546.354	-2.68502	546.354	-2.49349	0.646401	276-300
		LPC	LPC 20:2	LPC(20:2)	C28H54NO7P	[M+H]+	548.371	548.372	0.902874	548.371	0.489465	548.372	0.908486	548.371	0.274279	0.31493	276-300
		LPC	LPC 20:1	LPC(20:1)	C28H56NO7P	[M+H]+	550.387	550.387	1.02045	550.387	0.604384	550.387	0.692716	550.387	0.0961682	0.382619	276-300
		LPC	LPC 20:0	LPC(20:0)	C28H58NO7P	[M+H]+	552.402	552.403	0.654606	552.402	0.125652	552.403	0.610221	552.402	0.119153	0.295024	276-300
		LPC	LPC 21:4	LPC(21:4)	C29H52NO7P	[M+H]+	558.355	558.354	-2.88903	558.353	-3.65528	558.354	-2.40099	558.353	-4.10362	0.762326	276-300
		LPC	LPC 21:0	LPC(21:0)	C29H60NO7P	[M+H]+	566.418	NA	NA	NA	NA	NA	NA	NA	NA	NA	276-300
		LPC	LPC 22:6	LPC(22:6)	C30H50NO7P	[M+H]+	568.34	568.339	-1.01436	568.339	-1.09693	568.34	-0.0600388	568.339	-1.31629	0.556038	276-300
		LPC	LPC 22:5	LPC(22:5)	C30H52NO7P	[M+H]+	570.355	570.356	0.659053	570.356	0.183351	570.356	0.204414	570.355	-0.128108	0.324119	276-300
		LPC	LPC 22:4	LPC(22:4)	C30H54NO7P	[M+H]+	572.371	572.371	0.607567	572.371	0.0337987	572.371	-0.608079	572.371	-0.386277	0.534821	276-300
		LPC	LPC 22:3	LPC(22:3)	C30H56NO7P	[M+H]+	574.387	574.387	0.0149333	574.386	-1.00545	574.386	-0.828633	574.387	0.0244696	0.545638	276-300
		LPC	LPC 22:2	LPC(22:2)	C30H58NO7P	[M+H]+	576.402	576.403	0.568005	576.403	0.474217	576.403	1.08485	576.402	-0.0975881	0.484504	276-300
		LPC	LPC 22:1	LPC(22:1)	C30H60NO7P	[M+H]+	578.418	578.419	1.40568	578.419	0.953218	578.418	0.631859	578.418	0.407627	0.433094	276-300
		LPC	LPC 22:0	LPC(22:0)	C30H62NO7P	[M+H]+	580.434	NA	NA	580.436	3.91797	580.434	1.11385	NA	NA	1.98281	276-300
		LPC	LPC 24:1	LPC(24:1)	C32H64NO7P	[M+H]+	606.449	NA	NA	NA	NA	606.45	0.973101	NA	NA	NA	276-300
		LPC	LPC 24:0	LPC(24:0)	C32H66NO7P	[M+H]+	608.465	NA	NA	NA	NA	NA	NA	NA	NA	NA	276-300
		LPE	LPE 14:1	LPE(14:1)	C19H38NO7P	[M+H]+	424.246	NA	NA	NA	NA	NA	NA	NA	NA	NA	174-210
		LPE	LPE 14:0	LPE(14:0)	C19H40NO7P	[M+H]+	426.262	426.262	1.40022	426.264	4.78898	NA	NA	NA	NA	2.39622	174-210
		LPE	LPE 16:1	LPE(16:1)	C21H42NO7P	[M+H]+	452.277	452.278	1.5243	452.278	1.12611	452.278	0.873833	452.277	0.286083	0.518777	174-210
		LPE	LPE 16:0	LPE(16:0)	C21H44NO7P	[M+H]+	454.293	454.294	1.32605	454.293	0.816376	454.293	0.685425	454.293	-0.115843	0.597038	174-210
		LPE	LPE 18:3	LPE(18:3)	C23H42NO7P	[M+H]+	476.277	476.276	-1.48279	476.276	-2.06384	476.275	-4.19435	476.275	-4.30794	1.45085	174-210
		LPE	LPE 18:2	LPE(18:2)	C23H44NO7P	[M+H]+	478.293	478.294	1.47818	478.293	0.80491	478.293	0.824016	478.293	0.132139	0.549601	174-210
		LPE	LPE 18:1	LPE(18:1)	C23H46NO7P	[M+H]+	480.308	480.309	1.09041	480.309	0.732079	480.309	0.670647	480.308	-0.0402753	0.473355	174-210
		LPE	LPE 18:0	LPE(18:0)	C23H48NO7P	[M+H]+	482.324	482.325	1.31744	482.324	0.35787	482.325	0.639958	482.324	-0.0474056	0.574375	174-210
		LPE	LPE 20:5	LPE(20:5)	C25H42NO7P	[M+H]+	500.277	500.277	0.288143	500.277	-0.064942	500.277	0.372343	500.277	-1.09382	0.673364	174-210
		LPE	LPE 20:4	LPE(20:4)	C25H44NO7P	[M+H]+	502.293	502.293	0.297739	502.293	0.0113533	502.293	-0.622926	502.292	-1.49154	0.793026	174-210
		LPE	LPE 20:3	LPE(20:3)	C25H46NO7P	[M+H]+	504.308	504.309	0.121602	504.308	-0.629776	504.308	-1.36467	504.307	-3.16118	1.40611	174-210
		LPE	LPE 20:2	LPE(20:2)	C25H48NO7P	[M+H]+	506.324	506.324	0.54483	506.324	0.366214	506.324	0.427099	506.324	-0.188433	0.325789	174-210
		LPE	LPE 20:1	LPE(20:1)	C25H50NO7P	[M+H]+	508.34	508.34	1.09428	508.34	0.646952	508.34	0.795214	508.34	0.0522955	0.438064	174-210
		LPE	LPE 20:0	LPE(20:0)	C25H52NO7P	[M+H]+	510.356	510.356	0.787881	510.356	0.383344	510.356	0.316106	510.355	-0.164517	0.390401	174-210
		LPE	LPE 22:6	LPE(22:6)	C27H44NO7P	[M+H]+	526.293	526.293	0.435747	526.293	0.194756	526.293	-0.149301	526.292	-2.5397	1.37123	174-210
		LPE	LPE 22:5	LPE(22:5)	C27H46NO7P	[M+H]+	528.308	528.309	1.29591	528.309	0.610688	528.309	0.46847	528.309	0.0619238	0.513449	174-210
		LPE	LPE 22:4	LPE(22:4)	C27H48NO7P	[M+H]+	530.324	530.325	1.3525	530.325	0.728069	530.325	0.838037	530.324	-0.167303	0.631723	174-210
		LPE	LPE 22:2	LPE(22:2)	C27H52NO7P	[M+H]+	534.356	534.357	1.93521	534.356	1.73393	534.356	1.50456	534.356	1.00215	0.401777	174-210
		LPE	LPE 22:1	LPE(22:1)	C27H54NO7P	[M+H]+	536.371	536.372	0.880723	536.371	0.730277	536.372	1.13941	536.371	-0.497858	0.72723	174-210
		LPE	LPE 22:0	LPE(22:0)	C27H56NO7P	[M+H]+	538.387	NA	NA	538.387	-0.547697	538.387	-0.108401	538.386	-1.04525	0.468727	174-210
		LPE	LPE 24:0	LPE(24:0)	C29H60NO7P	[M+H]+	566.418	566.418	0.307063	566.419	1.12013	566.418	0.199306	566.418	-0.447232	0.643184	174-210
	Sphingolipids	Cer	Cer 28:1;O3	NA	C28H55NO4	[M+H]+	470.42	470.421	1.58781	470.421	1.15281	470.421	1.07772	470.42	-0.294666	0.815343	15-30
		Cer	Cer 30:4;O2	NA	C30H53NO3	[M+H]+	476.41	476.411	1.61896	476.41	0.219307	476.41	0.875895	476.41	-0.41326	0.872462	15-30
		Cer	Cer 30:1;O2	Cer(d18:1_12:0)	C30H59NO3	[M+H]+	482.457	482.457	1.26367	482.457	0.144069	482.457	1.04861	482.457	-0.153228	0.686681	15-30
		Cer	Cer 32:5;O2	NA	C32H55NO3	[M+H]+	502.425	502.426	0.377563	NA	NA	502.426	0.696451	502.425	-0.30678	0.512589	15-30
		Cer	Cer 32:4;O2	NA	C32H57NO3	[M+H]+	504.441	504.442	1.93806	504.441	0.526444	NA	NA	504.441	-0.451604	1.20137	15-30
		Cer	Cer 32:2;O2	Cer(d18:2_14:0)	C32H61NO3	[M+H]+	508.472	508.473	1.79315	508.473	0.581984	508.473	1.20167	508.472	0.0338182	0.761599	15-30
		Cer	Cer 32:1;O2	Cer (d18:1_14:0)	C32H63NO3	[M+H]+	510.488	510.489	1.44855	510.488	0.608525	510.489	1.08666	510.488	-0.14619	0.689077	15-30
		Cer	Cer 32:0;O2	Cer (d18:0_14:0)	C32H65NO3	[M+H]+	512.504	512.504	1.28712	512.504	0.79941	512.505	1.63305	512.504	0.025311	0.696941	15-30
		Cer	Cer 34:5;O	NA	C34H59NO2	[M+H]+	514.462	514.465	6.27229	NA	NA	514.462	0.814907	514.466	8.40779	3.91568	15-30
		Cer	Cer 31:0;O3	NA	C31H63NO4	[M+H]+	514.483	NA	NA	514.483	0.299907	NA	NA	NA	NA	NA	15-30
		Cer	Cer 34:2;O2	Cer (d18:2_16:0)	C34H65NO3	[M+H]+	536.504	536.505	1.55579	536.504	0.827723	536.505	1.58709	536.504	0.156904	0.680686	15-30
		Cer	Cer 34:1;O2	Cer (d18:1_16:0),Cer(d16:1_18:0)*	C34H67NO3	[M+H]+	538.519	538.52	1.04163	538.52	0.618614	538.52	1.02402	538.519	-0.436309	0.693621	15-30
		Cer	Cer 34:0;O2	Cer (d18:0_16:0)	C34H69NO3	[M+H]+	540.535	540.536	1.3322	540.536	1.36177	540.536	1.7965	540.535	-0.093595	0.823046	15-30
		Cer	Cer 36:0;O	Cer (d18:1_17:0)	C36H73NO2	[M+H]+	552.571	552.574	4.2175	552.572	0.682887	552.573	2.11882	552.572	0.461974	1.72863	15-30
		Cer	Cer 34:0;O3	NA	C34H69NO4	[M+H]+	556.53	556.53	0.963467	556.531	1.13711	556.532	3.02894	556.53	0.671011	1.06997	15-30
		Cer	Cer 36:3;O2	Cer (d18:2_18:1)	C36H67NO3	[M+H]+	562.519	562.52	1.2189	562.52	0.526284	562.52	1.28219	562.52	0.39608	0.459554	15-30
		Cer	Cer 36:2;O2	Cer (d18:2_18:0),Cer(d18:1_18:1)*	C36H69NO3	[M+H]+	564.535	564.536	1.4228	564.535	0.63061	564.536	1.49516	564.535	-0.292007	0.834965	15-30
		Cer	Cer 36:1;O2	Cer (d18:1_18:0)	C36H71NO3	[M+H]+	566.551	566.551	1.36989	566.551	0.785951	566.551	1.13157	566.551	-0.175934	0.679558	15-30
		Cer	Cer 36:0;O2	Cer (d18:0_18:0)	C36H73NO3	[M+H]+	568.566	568.567	1.75238	568.567	1.00094	568.567	1.68529	568.567	0.361316	0.654128	15-30
		Cer	Cer 37:1;O2	NA	C37H73NO3	[M+H]+	580.566	580.567	1.55847	580.567	0.878489	580.567	1.26777	580.566	0.021811	0.667459	15-30
		Cer	Cer 38:2;O2	Cer (d18:2_20:0)	C38H73NO3	[M+H]+	592.566	592.567	1.28808	592.567	0.998166	592.567	1.28562	592.566	0.0534142	0.584663	15-30
		Cer	Cer 38:1;O2	Cer (d18:1_20:0)	C38H75NO3	[M+H]+	594.582	594.583	1.51433	594.582	0.82245	594.583	1.23672	594.582	-0.0329856	0.674875	15-30
		Cer	Cer 38:0;O2	Cer (d18:0_20:0)	C38H77NO3	[M+H]+	596.598	596.599	1.82666	596.599	2.75423	596.6	3.93074	596.599	2.65192	0.865959	15-30
		Cer	Cer 39:1;O2	NA	C39H77NO3	[M+H]+	608.598	608.599	1.72343	608.598	0.947514	608.598	1.20015	608.598	0.0494449	0.699557	15-30
		Cer	Cer 40:2;O2	Cer (d18:2_22:0)	C40H77NO3	[M+H]+	620.598	620.598	1.0938	620.598	0.133399	620.598	0.941972	620.597	-0.452419	0.723274	15-30
		Cer	Cer 40:1;O2	Cer (d18:1_22:0)	C40H79NO3	[M+H]+	622.613	622.614	1.07959	622.614	0.589438	622.614	0.747128	622.613	-0.543795	0.704848	15-30
		Cer	Cer 40:0;O2	Cer (d18:0_22:0)	C40H81NO3	[M+H]+	624.629	624.63	2.43454	624.63	2.51801	624.632	4.54395	624.628	-0.942708	2.27389	15-30
		Cer	Cer 41:1;O2	Cer (d18:1_23:0)	C41H81NO3	[M+H]+	636.629	636.63	1.37504	636.629	0.702229	636.63	1.26923	636.629	-0.414761	0.820175	15-30
		Cer	Cer 41:5;O3	NA	C41H73NO4	[M+H]+	644.561	644.562	1.44872	NA	NA	644.564	3.62665	644.565	5.99396	2.27328	15-30
		Cer	Cer 42:3;O2	Cer (d18:2_24:1),Cer(d18:1_24:0)*	C42H79NO3	[M+H]+	646.613	646.614	1.36801	646.614	0.529804	646.614	1.0321	646.613	-0.253178	0.704802	15-30
		Cer	Cer 42:2;O2	Cer (d18:1_24:1)	C42H81NO3	[M+H]+	648.629	648.63	1.27056	648.629	0.577473	648.63	1.21063	648.629	-0.304027	0.732314	15-30
		Cer	Cer 42:1;O2	Cer (d18:1_24:0)	C42H83NO3	[M+H]+	650.645	650.645	0.814368	650.645	0.406925	650.645	1.04726	650.645	-0.0848184	0.496841	15-30
		Cer	Cer 42:0;O2	Cer (d18:0_24:0)	C42H85NO3	[M+H]+	652.66	652.663	3.77386	NA	NA	652.664	6.10512	NA	NA	1.64845	15-30
		Cer	Cer 43:2;O2	NA	C43H83NO3	[M+H]+	662.645	662.645	1.16274	662.645	0.383108	662.645	1.02543	662.644	-0.449158	0.736237	15-30
		Cer	Cer 42:1;O3	NA	C42H83NO4	[M+H]+	666.639	666.64	1.32134	666.64	0.637362	666.64	1.20605	666.639	-0.287435	0.734758	15-30
		Cer	Cer 43:5;O3	NA	C43H77NO4	[M+H]+	672.592	NA	NA	NA	NA	672.594	2.31221	NA	NA	NA	15-30
		Cer	Cer 44:2;O2	Cer (d18:1_26:1)	C44H85NO3	[M+H]+	676.66	676.661	0.995201	676.66	0.283261	676.661	0.932298	676.66	0.130779	0.442057	15-30
		Cer	Cer 45:6;O2	NA	C45H79NO3	[M+H]+	682.613	682.614	0.687844	682.614	1.00079	NA	NA	682.613	-0.861998	0.997492	15-30
		Cer	Cer 42:3;O5	NA	C42H79NO6	[M+H]+	694.598	NA	NA	NA	NA	694.599	1.03407	694.598	-0.011599	0.739398	15-30
		Cer	Cer 41:3;O6	NA	C41H77NO7	[M+H]+	696.577	696.579	1.88533	696.578	1.38151	696.578	1.18436	696.577	-0.599361	1.08256	15-30
		Cer	Cer 45:6;O3	NA	C45H79NO4	[M+H]+	698.608	698.609	1.38237	698.609	0.45878	NA	NA	698.608	-0.604182	0.994092	15-30
		HexCer	HexCer 32:2;O2	HexCer (d16:2_16:0)	C38H71NO8	[M+H]+	670.525	670.527	2.01378	670.526	1.76346	NA	NA	NA	NA	0.177004	21-33
		HexCer	HexCer 32:1;O2	HexCer (d16:1_16:0)	C38H73NO8	[M+H]+	672.541	672.542	1.61893	672.541	0.514768	672.542	1.60452	672.541	0.0509185	0.790277	21-33
		HexCer	HexCer 33:1;O2	HexCer (d15:1_18:0)	C39H75NO8	[M+H]+	686.557	686.557	1.03228	686.557	0.154026	686.557	0.609323	686.556	-0.880694	0.82198	21-33
		HexCer	HexCer 34:2;O2	HexCer (d18:2_16:0)	C40H75NO8	[M+H]+	698.557	698.558	1.52779	698.557	0.923087	NA	NA	698.556	-0.347895	0.957364	21-33
		HexCer	HexCer 34:1;O2	HexCer (d18:1_16:0), HexCer(d16:1_18:0)*	C40H77NO8	[M+H]+	700.572	700.573	0.984252	700.573	0.487224	700.573	1.10504	700.572	-0.609524	0.781348	21-33
		HexCer	HexCer 34:0;O2	HexCer (d18:0_16:0)	C40H79NO8	[M+H]+	702.588	702.589	1.51894	NA	NA	NA	NA	702.586	-2.47717	2.82568	21-33
		HexCer	HexCer 35:1;O2	HexCer (d18:1_17:0)	C41H79NO8	[M+H]+	714.588	714.589	1.55037	714.588	0.762674	714.588	0.964937	714.587	-0.789727	0.998707	21-33
		HexCer	HexCer 36:3;O2	HexCer (d18:2_18:1)	C42H77NO8	[M+H]+	724.572	724.573	1.39623	724.572	0.343279	NA	NA	724.574	1.85953	0.776999	21-33
		HexCer	HexCer 36:2;O2	HexCer (d18:1_18:1), HexCer(d18:2_18:0)*	C42H79NO8	[M+H]+	726.588	726.589	1.39036	726.588	0.783823	726.589	1.13641	726.588	-0.407289	0.795299	21-33
		HexCer	HexCer 36:1;O2	HexCer (d18:1_18:0)	C42H81NO8	[M+H]+	728.604	728.604	0.895047	728.604	0.42773	728.604	0.852941	728.603	-0.792321	0.78759	21-33
		HexCer	HexCer 36:0;O2	HexCer (d18:0_18:0)	C42H83NO8	[M+H]+	730.619	730.62	0.598607	NA	NA	730.612	-9.84376	NA	NA	7.38387	21-33
		HexCer	HexCer 37:1;O2	HexCer (d18:1_19:0)	C43H83NO8	[M+H]+	742.619	742.62	1.23617	742.62	1.14371	742.62	1.13811	742.619	-0.291174	0.733298	21-33
		HexCer	HexCer 38:2;O2	HexCer (d18:2_20:0)	C44H83NO8	[M+H]+	754.619	754.62	1.00285	754.619	0.25604	754.62	1.2446	754.619	-0.743003	0.893965	21-33
		HexCer	HexCer 38:1;O2	HexCer (d18:1_20:0), HexCer(d20:1_18:0)*	C44H85NO8	[M+H]+	756.635	756.635	0.744252	756.635	0.418402	756.635	0.585497	756.634	-1.01055	0.807666	21-33
		HexCer	HexCer 38:0;O2	HexCer (d18:0_20:0)	C44H87NO8	[M+H]+	758.65	758.643	-9.78731	758.643	-9.42527	758.643	-9.74708	NA	NA	0.198431	21-33
		HexCer	HexCer 39:2;O2	NA	C45H85NO8	[M+H]+	768.635	768.635	0.590536	768.637	3.47566	768.635	0.810433	768.634	-0.955258	1.83975	21-33
		HexCer	HexCer 39:1;O2	HexCer (d16:1_23:0)	C45H87NO8	[M+H]+	770.65	770.651	1.37743	770.651	0.87883	770.651	1.07903	770.65	-1.03648	1.09348	21-33
		HexCer	HexCer 40:3;O2	HexCer (d18:2_22:1)	C46H85NO8	[M+H]+	780.635	780.635	0.732619	780.635	0.162601	780.635	0.690919	780.634	-1.21249	0.908436	21-33
		HexCer	HexCer 40:2;O2	HexCer (d18:2_22:0), HexCer(d18:1_22:1)*, HexCer(d16_1_24:1)*	C46H87NO8	[M+H]+	782.65	782.651	0.727186	782.65	0.0722455	782.651	0.755396	782.65	-0.805276	0.733179	21-33
		HexCer	HexCer 40:1;O2	HexCer (d16:1_24:0), HexCer(d18:1_22:0)*	C46H89NO8	[M+H]+	784.666	784.667	0.771151	784.666	0.0131709	784.665	-0.881997	784.665	-1.19652	0.891756	21-33
		HexCer	HexCer 40:0;O2	HexCer (d18:0_22:0)	C46H91NO8	[M+H]+	786.682	786.675	-8.56679	786.674	-9.92884	786.675	-8.92023	NA	NA	0.706803	21-33
		HexCer	HexCer 41:3;O2	NA	C47H87NO8	[M+H]+	794.65	794.652	1.84695	794.652	1.90839	794.651	1.21072	794.65	-0.11055	0.937593	21-33
		HexCer	HexCer 41:2;O2	HexCer (d18:2_23:0)	C47H89NO8	[M+H]+	796.666	796.667	1.25781	796.666	0.486101	796.667	0.675545	796.665	-0.777749	0.857482	21-33
		HexCer	HexCer 41:1;O2	HexCer (d18:1_23:0)	C47H91NO8	[M+H]+	798.682	798.682	0.856592	798.682	0.106802	798.679	-2.83273	798.681	-1.28291	1.62596	21-33
		HexCer	HexCer 42:3;O2	HexCer (d18:2_24:1), HexCer(d18:1_24:2)*	C48H89NO8	[M+H]+	808.666	808.667	0.701886	808.666	0.180794	808.667	0.58613	808.665	-0.793364	0.679276	21-33
		HexCer	HexCer 42:2;O2	HexCer (d18:1_24:1)	C48H91NO8	[M+H]+	810.682	810.682	0.736762	810.682	0.134452	810.682	0.451184	810.681	-0.934041	0.730112	21-33
		HexCer	HexCer 42:1;O2	HexCer (d18:1_24:0)	C48H93NO8	[M+H]+	812.697	812.698	0.177621	812.697	-0.586884	812.695	-2.85399	812.695	-2.42109	1.44971	21-33
		HexCer	HexCer 43:2;O2	NA	C49H93NO8	[M+H]+	824.697	824.698	1.13222	824.698	0.503144	824.698	0.380646	824.697	-0.90303	0.853571	21-33
		HexCer	HexCer 43:1;O2	NA	C49H95NO8	[M+H]+	826.713	826.714	0.795831	826.712	-0.619571	826.711	-2.55996	826.712	-1.59411	1.43249	21-33
		HexCer	HexCer 44:2;O2	HexCer (d18:1_26:1)	C50H95NO8	[M+H]+	838.713	838.713	0.279764	838.713	-0.0784279	838.713	-0.332554	838.712	-1.62051	0.827431	21-33
		HexCer	HexCer 44:1;O2	HexCer (d18:1_26:0)	C50H97NO8	[M+H]+	840.729	840.729	0.309624	NA	NA	840.726	-3.43781	840.726	-3.03247	2.05658	21-33
		Hex2Cer	Hex2Cer 30:1;O2	Hex2Cer (d18:1_12:0)	C42H79NO13	[M+H]+	806.562	806.554	-9.86488	806.561	-1.74262	NA	NA	806.57	9.7597	9.86069	36-60
		Hex2Cer	Hex2Cer 29:0;O3	NA	C41H79NO14	[M+H]+	810.557	810.561	4.22015	810.559	1.95534	810.559	1.98841	810.559	1.7166	1.17295	36-60
		Hex2Cer	Hex2Cer 32:1;O2	Hex2Cer (d16:1_16:0, Hex2Cer(d18:1_14:0)*	C44H83NO13	[M+H]+	834.594	834.595	1.18047	834.594	0.291493	834.594	0.183671	834.592	-1.50429	1.12092	36-60
		Hex2Cer	Hex2Cer 33:1;O2	Hex2Cer (d17:1_16:0)	C45H85NO13	[M+H]+	848.609	848.61	0.41407	848.609	-0.216462	NA	NA	848.609	-0.931776	0.673368	36-60
		Hex2Cer	Hex2Cer 34:2;O2	Hex2Cer (d18:2_16:0), Hex2Cer(d18:1_16:1)*	C46H85NO13	[M+H]+	860.609	860.61	0.841095	860.61	0.226266	860.608	-1.79321	860.608	-1.34277	1.25266	36-60
		Hex2Cer	Hex2Cer 34:1;O2	Hex2Cer (d18:1_16:0), Hex2Cer(d16:1_18:0)*	C46H87NO13	[M+H]+	862.625	862.625	0.343668	862.625	-0.0650491	862.625	-0.243329	862.624	-1.50844	0.798831	36-60
		Hex2Cer	Hex2Cer 35:1;O2	Hex2Cer (d18:1_17:0)	C47H89NO13	[M+H]+	876.641	876.641	0.615487	876.641	0.030486	876.64	-0.393059	876.639	-1.46498	0.878091	36-60
		Hex2Cer	Hex2Cer 36:2;O2	Hex2Cer (d18:1_18:1), Hex2Cer(d18:2_18:0)*	C48H89NO13	[M+H]+	888.641	888.641	0.692256	888.641	-0.117469	888.64	-0.657908	888.639	-2.2632	1.24788	36-60
		Hex2Cer	Hex2Cer 36:1;O2	Hex2Cer (d18:1_18:0)	C48H91NO13	[M+H]+	890.656	890.657	0.560616	890.656	-0.102496	890.656	-0.109193	890.656	-0.790825	0.551756	36-60
		Hex2Cer	Hex2Cer 36:0;O2	Hex2Cer (d18:0_18:0)	C48H93NO13	[M+H]+	892.672	892.665	-7.41953	892.664	-9.04813	892.664	-8.56707	892.664	-8.62975	0.697863	36-60
		Hex2Cer	Hex2Cer 37:1;O2	Hex2Cer (d18:1_19:0)	C49H93NO13	[M+H]+	904.672	904.672	0.25699	904.672	-0.171905	904.671	-0.817054	904.672	-0.381051	0.446717	36-60
		Hex2Cer	Hex2Cer 38:2;O2	Hex2Cer (d18:2_20:0)	C50H93NO13	[M+H]+	916.672	916.673	0.847592	916.672	0.0248391	916.672	-0.487439	916.671	-0.818843	0.725735	36-60
		Hex2Cer	Hex2Cer 38:1;O2	Hex2Cer (d18:1_20:0), Hex2Cer(d20:1_18:0)*	C50H95NO13	[M+H]+	918.688	918.688	0.696702	918.688	0.0280502	918.688	0.0604571	918.687	-0.88319	0.649989	36-60
		Hex2Cer	Hex2Cer 38:0;O2	Hex2Cer (d18:0_20:0)	C50H97NO13	[M+H]+	920.703	920.698	-6.28893	920.697	-6.58724	920.695	-8.87115	920.696	-8.46919	1.3048	36-60
		Hex2Cer	Hex2Cer 39:2;O2	Hex2Cer (d16:2_23:0)	C51H95NO13	[M+H]+	930.688	930.691	3.8274	NA	NA	930.684	-3.84555	NA	NA	5.42559	36-60
		Hex2Cer	Hex2Cer 39:1;O2	Hex2Cer (d16:1_23:0)	C51H97NO13	[M+H]+	932.703	932.704	0.706706	932.703	-0.847965	932.704	0.686876	932.703	-0.236706	0.757727	36-60
		Hex2Cer	Hex2Cer 39:0;O2	Hex2Cer (d16:0_23:0)	C51H99NO13	[M+H]+	934.719	934.711	-8.19211	NA	NA	NA	NA	934.712	-7.86563	0.230863	36-60
		Hex2Cer	Hex2Cer 40:3;O2	Hex2Cer (d18:2_22:1)	C52H95NO13	[M+H]+	942.688	942.688	0.471653	942.687	-0.309567	942.68	-7.89717	942.687	-0.229097	3.95302	36-60
		Hex2Cer	Hex2Cer 40:2;O2	Hex2Cer (d18:2_22:0, Hex2Cer(d18:1_22:1)*, Hex2Cer(d16:1_20:0)*	C52H97NO13	[M+H]+	944.703	944.704	0.604959	944.703	-0.00662191	944.703	-0.340889	944.703	-0.523788	0.496268	36-60
		Hex2Cer	Hex2Cer 40:1;O2	Hex2Cer (d18:1_22:0)	C52H99NO13	[M+H]+	946.719	946.719	0.534917	946.719	-0.216197	946.719	-0.145329	946.718	-0.861617	0.570955	36-60
		Hex2Cer	Hex2Cer 41:2;O2	Hex2Cer (18:2_23:0), Hex2Cer(d17:1_24:1)*, Hex2Cer(18:1_23:1)*	C53H99NO13	[M+H]+	958.719	958.72	0.862153	958.719	-0.40004	958.719	-0.143726	958.718	-0.729428	0.686494	36-60
		Hex2Cer	Hex2Cer 41:1;O2	Hex2Cer (d18:1_23:0)	C53H101NO13	[M+H]+	960.735	960.735	0.142276	960.734	-0.420247	960.735	0.0898055	960.734	-0.482264	0.329204	36-60
		Hex2Cer	Hex2Cer 42:3;O2	Hex2Cer(d18:2_24:1)	C54H99NO13	[M+H]+	970.719	970.719	0.277607	970.719	-0.135063	970.717	-1.61325	970.718	-1.14286	0.874898	36-60
		Hex2Cer	Hex2Cer 42:2;O2	Hex2Cer (d18:1_24:1)	C54H101NO13	[M+H]+	972.735	972.735	0.434438	972.735	-0.0471169	972.734	-0.44285	972.734	-0.851921	0.549841	36-60
		Hex2Cer	Hex2Cer 42:1;O2	Hex2Cer (d18:1_24:0)	C54H103NO13	[M+H]+	974.75	974.749	-1.4146	974.748	-2.61051	974.75	-0.316846	974.748	-2.37247	1.04466	36-60
		Hex2Cer	Hex2Cer 43:2;O2	Hex2Cer (d19:1_24:1)	C55H103NO13	[M+H]+	986.75	986.75	0.268098	986.749	-1.08191	986.752	1.81532	986.75	0.178752	1.18624	36-60
		SM	SM 32:1;O2	SM(d18:1_14:0),SM(d16:1_16:0)*	C37H75N2O6P	[M+H]+	675.543	675.544	0.828106	675.544	0.401429	675.544	0.379538	675.543	-0.490714	0.553496	240-270
		SM	SM 32:0;O2	SM(d18:0_14:0)	C37H77N2O6P	[M+H]+	677.559	677.56	1.03898	677.559	0.419366	677.56	0.747489	677.559	-0.144081	0.507327	240-270
		SM	SM 33:1;O2	SM(d18:1_15:0),SM (17:1_16:0)*	C38H77N2O6P	[M+H]+	689.559	689.56	0.750681	689.559	0.400235	689.56	0.529652	689.559	-0.597254	0.596534	240-270
		SM	SM 34:2;O2	SM(d18:1_16:1),SM (d18:2_16:0)*	C39H77N2O6P	[M+H]+	701.559	701.56	1.02961	701.56	0.55625	701.56	0.841567	701.559	-0.286223	0.581227	240-270
		SM	SM 34:1;O2	SM(d18:1_16:0),SM(d16:1_18:0)*	C39H79N2O6P	[M+H]+	703.575	703.575	0.913129	703.575	0.183788	703.575	0.58355	703.574	-0.506533	0.611053	240-270
		SM	SM 34:0;O2	SM(d18:0_16:0)	C39H81N2O6P	[M+H]+	705.591	705.591	1.32722	705.591	0.232067	705.591	0.683383	705.59	-0.379603	0.720817	240-270
		SM	SM 35:2;O2	SM(d18:2_17:0)	C40H79N2O6P	[M+H]+	715.575	715.576	1.17794	715.575	0.360526	715.576	1.7078	715.575	-0.0659503	0.797884	240-270
		SM	SM 35:1;O2	SM(d18:1_17:0),SM(17:1_18:0)*	C40H81N2O6P	[M+H]+	717.591	717.591	0.781997	717.591	0.171101	717.591	0.769084	717.59	-0.656694	0.678163	240-270
		SM	SM 35:0;O2	SM(d18:0_17:0)	C40H83N2O6P	[M+H]+	719.606	719.607	1.33456	719.606	-0.158762	719.606	0.323277	719.606	-0.368311	0.758675	240-270
		SM	SM 36:3;O2	SM(d18:2_18:1)	C41H79N2O6P	[M+H]+	727.575	727.574	-0.655577	727.574	-1.01029	727.573	-1.80555	727.573	-2.89975	0.995168	240-270
		SM	SM 36:2;O2	SM(d18:2_18:0),SM(d18:1_18:1)*	C41H81N2O6P	[M+H]+	729.591	729.591	1.11665	729.591	0.471642	729.591	0.801543	729.59	-0.230223	0.577017	240-270
		SM	SM 36:1;O2	SM(d18:1_18:0)	C41H83N2O6P	[M+H]+	731.606	731.607	0.997317	731.606	0.18	731.606	0.533966	731.606	-0.443313	0.607385	240-270
		SM	SM 36:0;O2	SM(d18:0_18:0)	C41H85N2O6P	[M+H]+	733.622	733.623	0.967482	733.622	0.382932	733.622	0.205535	733.621	-0.42389	0.57277	240-270
		SM	SM 37:2;O2	SM(d18:2_19:0)	C42H83N2O6P	[M+H]+	743.606	743.607	1.12102	743.607	0.854255	743.607	1.20823	743.606	-0.628314	0.858055	240-270
		SM	SM 37:1;O2	SM(d18:1_19:0),SM(d17:1_20:0)*	C42H85N2O6P	[M+H]+	745.622	745.623	1.05186	745.622	0.460363	745.622	0.587058	745.621	-0.567672	0.682833	240-270
		SM	SM 38:3;O2	SM(d18:2_20:1)	C43H83N2O6P	[M+H]+	755.606	755.605	-0.795034	755.605	-1.15853	755.604	-2.89889	755.604	-2.92858	1.12817	240-270
		SM	SM 38:2;O2	SM(d18:1_20:1),SM(d18:2_20:0)*	C43H85N2O6P	[M+H]+	757.622	757.623	1.33248	757.622	0.299075	757.622	0.312674	757.622	-0.0991141	0.611399	240-270
		SM	SM 38:1;O2	SM(d18:1_20:0),SM(d20:1_18:0)*,SM(d16:1_22:0)*	C43H87N2O6P	[M+H]+	759.637	759.637	0.0881945	759.637	-0.37914	759.637	0.0528563	759.637	-1.08662	0.546609	240-270
		SM	SM 38:0;O2	SM(d18:0_20:0)	C43H89N2O6P	[M+H]+	761.653	761.653	-0.690173	761.653	-0.327785	761.651	-2.55268	761.652	-0.916989	0.98423	240-270
		SM	SM 39:2;O2	SM(d18:2_21:0)	C44H87N2O6P	[M+H]+	771.637	771.638	0.987578	771.637	0.0373133	771.638	0.282518	771.637	-0.408273	0.583408	240-270
		SM	SM 39:1;O2	SM(d18:1_21:0),SM(d17:1_22:0)*	C44H89N2O6P	[M+H]+	773.653	773.654	0.930516	773.653	-0.0858751	773.653	-0.0439482	773.653	-0.717819	0.680371	240-270
		SM	SM 40:3;O2	SM(d18:2_22:1)	C45H87N2O6P	[M+H]+	783.637	783.638	0.429537	783.637	-0.0904735	783.636	-2.26792	783.636	-1.85791	1.31695	240-270
		SM	SM 40:2;O2	SM(d18:1_22:1),SM(d18:2_22:0)*,SM(d16:1_24:1)*	C45H89N2O6P	[M+H]+	785.653	785.654	1.01779	785.653	0.0473581	785.653	0.381889	785.653	-0.51111	0.639328	240-270
		SM	SM 40:1;O2	SM(d18:1_22:0)	C45H91N2O6P	[M+H]+	787.669	787.669	0.691553	787.668	-0.334631	787.669	0.0504278	787.668	-0.858418	0.652886	240-270
		SM	SM 40:0;O2	SM(d18:0_22:0)	C45H93N2O6P	[M+H]+	789.684	789.681	-3.99151	789.684	-0.720908	789.683	-2.21601	789.682	-2.47896	1.33954	240-270
		SM	SM 41:1;O2	SM(d18:1_23:0)	C46H93N2O6P	[M+H]+	801.684	801.685	0.577603	801.684	-0.47164	801.685	0.193924	801.684	-1.00722	0.703108	240-270
		SM	SM 41:0;O2	SM(d18:0_23:0)	C46H95N2O6P	[M+H]+	803.7	803.695	-6.24424	803.697	-3.19068	803.699	-0.689007	803.699	-1.04801	2.55219	240-270
		SM	SM 42:3;O2	SM(d18:2_24:1)	C47H91N2O6P	[M+H]+	811.669	811.669	0.552498	811.669	-0.147934	811.668	-1.43287	811.668	-1.22013	0.931862	240-270
		SM	SM 42:2;O2	SM(d18:1_24:1),SM(d18:2_24:0)*	C47H93N2O6P	[M+H]+	813.684	813.685	0.604638	813.684	-0.383083	813.684	0.0860048	813.684	-0.907743	0.646446	240-270
		SM	SM 42:1;O2	SM(d18:1_24:0)	C47H95N2O6P	[M+H]+	815.7	815.7	-0.244902	815.697	-3.43983	815.7	-0.458602	815.698	-1.96684	1.48746	240-270
		SM	SM 42:0;O2	SM(d18:0_24:0)	C47H97N2O6P	[M+H]+	817.716	817.71	-6.57705	817.709	-8.30597	817.713	-3.75777	817.712	-4.03277	2.16858	240-270
		SM	SM 43:2;O2	SM(d18:2_25:0)	C48H95N2O6P	[M+H]+	827.7	827.7	0.364544	827.7	-0.218764	827.7	-0.402047	827.699	-0.888575	0.517781	240-270
		SM	SM 43:1;O2	SM(d18:1_25:0)	C48H97N2O6P	[M+H]+	829.716	829.716	0.0927371	829.714	-2.56253	829.713	-2.85	829.714	-1.51801	1.33081	240-270
		SM	SM 44:3;O2	SM(d18:2_26:1)	C49H95N2O6P	[M+H]+	839.7	839.699	-1.38888	839.699	-1.07149	839.697	-3.46232	839.697	-3.28752	1.24707	240-270
		SM	SM 44:2;O2	SM(d18:1_26:1)	C49H97N2O6P	[M+H]+	841.716	841.716	0.339758	841.715	-0.965807	841.715	-0.357401	841.715	-1.22219	0.696059	240-270
		SPB	SPB 14:0;O2	Sph(d14:0)	C14H31NO2	[M+H]+	246.243	246.243	1.58552	246.243	1.01384	246.243	0.858625	246.243	0.0659927	0.626825	33-79.8
		SPB	SPB 16:2;O2	Sph(d16:2)	C16H31NO2	[M+H]+	270.243	270.243	1.50903	270.243	0.911991	270.243	0.897303	270.243	0.11287	0.572572	33-79.8
		SPB	SPB 16:1;O2	Sph(d16:1)	C16H33NO2	[M+H]+	272.258	272.259	1.46508	272.259	0.876573	272.259	0.738299	272.258	-0.0704369	0.632612	33-79.8
		SPB	SPB 16:0;O2	Sph(d16:0)	C16H35NO2	[M+H]+	274.274	274.274	1.66157	274.274	1.05811	274.274	0.940243	274.274	0.163915	0.615333	33-79.8
		SPB	SPB 17:1;O2	Sph(d17:1)	C17H35NO2	[M+H]+	286.274	286.275	1.91544	286.274	1.28164	286.274	1.29536	286.274	0.414624	0.616863	33-79.8
		SPB	SPB 17:0;O2	Sph(d17:0)	C17H37NO2	[M+H]+	288.29	288.29	1.50237	288.29	0.980688	288.29	0.418576	288.29	-0.250495	0.752701	33-79.8
		SPB	SPB 18:2;O2	Sph(d18:2)	C18H35NO2	[M+H]+	298.274	298.275	1.89087	298.274	1.39798	298.274	1.09262	298.274	0.317068	0.65955	33-79.8
		SPB	SPB 18:1;O2	Sph(d18:1)	C18H37NO2	[M+H]+	300.29	300.29	1.64697	300.29	1.14521	300.29	0.696989	300.29	0.0655376	0.672093	33-79.8
		SPB	SPB 18:0;O2	Sph(d18:0)	C18H39NO2	[M+H]+	302.305	302.306	1.69587	302.305	0.0787003	302.306	0.961669	302.305	0.226121	0.744806	33-79.8
	Sterol lipids	Chol	Chol	Cholesterol	C27H45O	[M+NH4]+	369.352	NA	NA	NA	NA	NA	NA	NA	NA	NA	NA
		CholE	CE 14:1	Cholesterol ester 14:1	C41H70O2	[M+NH4]+	612.571	NA	NA	NA	NA	NA	NA	NA	NA	NA	NA
		CholE	CE 14:0	Cholesterol ester 14:0	C41H72O2	[M+NH4]+	614.587	NA	NA	NA	NA	NA	NA	NA	NA	NA	NA
		CholE	CE 15:1	Cholesterol ester 15:1	C42H72O2	[M+NH4]+	626.587	NA	NA	NA	NA	NA	NA	NA	NA	NA	NA
		CholE	CE 15:0	Cholesterol ester 15:0	C42H74O2	[M+NH4]+	628.603	NA	NA	NA	NA	NA	NA	NA	NA	NA	NA
		CholE	CE 16:2	Cholesterol ester 16:2	C43H72O2	[M+NH4]+	638.587	NA	NA	NA	NA	NA	NA	NA	NA	NA	NA
		CholE	CE 16:1	Cholesterol ester 16:1	C43H74O2	[M+NH4]+	640.603	NA	NA	NA	NA	NA	NA	NA	NA	NA	NA
		CholE	CE 16:0	Cholesterol ester 16:0	C43H76O2	[M+NH4]+	642.618	NA	NA	NA	NA	NA	NA	NA	NA	NA	NA
		CholE	CE 17:1	Cholesterol ester 17:1	C44H76O2	[M+NH4]+	654.618	NA	NA	NA	NA	NA	NA	NA	NA	NA	NA
		CholE	CE 17:0	Cholesterol ester 17:0	C44H78O2	[M+NH4]+	656.634	NA	NA	NA	NA	NA	NA	NA	NA	NA	NA
		CholE	CE 18:3	Cholesterol ester 18:3	C45H74O2	[M+NH4]+	664.603	NA	NA	NA	NA	NA	NA	NA	NA	NA	NA
		CholE	CE 18:2	Cholesterol ester 18:2	C45H76O2	[M+NH4]+	666.618	NA	NA	NA	NA	NA	NA	NA	NA	NA	NA
		CholE	CE 18:1	Cholesterol ester 18:1	C45H78O2	[M+NH4]+	668.634	NA	NA	NA	NA	NA	NA	NA	NA	NA	NA
		CholE	CE 18:0	Cholesterol ester 18:0	C45H80O2	[M+NH4]+	670.65	NA	NA	NA	NA	NA	NA	NA	NA	NA	NA
		CholE	CE 19:0	Cholesterol ester 19:0	C46H82O2	[M+NH4]+	684.665	NA	NA	NA	NA	NA	NA	NA	NA	NA	NA
		CholE	CE 20:5	Cholesterol ester 20:5	C47H74O2	[M+NH4]+	688.603	NA	NA	NA	NA	NA	NA	NA	NA	NA	NA
		CholE	CE 20:4	Cholesterol ester 20:4	C47H76O2	[M+NH4]+	690.618	NA	NA	NA	NA	NA	NA	NA	NA	NA	NA
		CholE	CE 20:3	Cholesterol ester 20:3	C47H78O2	[M+NH4]+	692.634	NA	NA	NA	NA	NA	NA	NA	NA	NA	NA
		CholE	CE 20:2	Cholesterol ester 20:2	C47H80O2	[M+NH4]+	694.65	NA	NA	NA	NA	NA	NA	NA	NA	NA	NA
		CholE	CE 20:1	Cholesterol ester 20:1	C47H82O2	[M+NH4]+	696.665	NA	NA	NA	NA	NA	NA	NA	NA	NA	NA
		CholE	CE 20:0	Cholesterol ester 20:0	C47H84O2	[M+NH4]+	698.681	NA	NA	NA	NA	NA	NA	NA	NA	NA	NA
		CholE	CE 22:6	Cholesterol ester 22:6	C49H76O2	[M+NH4]+	714.618	NA	NA	NA	NA	NA	NA	NA	NA	NA	NA
		CholE	CE 22:4	Cholesterol ester 22:4	C49H80O2	[M+NH4]+	718.65	NA	NA	NA	NA	NA	NA	NA	NA	NA	NA
		CholE	CE 22:2	Cholesterol ester 22:2	C49H84O2	[M+NH4]+	722.681	NA	NA	NA	NA	NA	NA	NA	NA	NA	NA
		CholE	CE 22:1	Cholesterol ester 22:1	C49H86O2	[M+NH4]+	724.697	NA	NA	NA	NA	NA	NA	NA	NA	NA	NA
		CholE	CE 22:0	Cholesterol ester 22:0	C49H88O2	[M+NH4]+	726.712	NA	NA	NA	NA	NA	NA	NA	NA	NA	NA
		CholE	CE 24:1	Cholesterol ester 24:1	C51H90O2	[M+NH4]+	752.728	NA	NA	NA	NA	NA	NA	NA	NA	NA	NA
	Glycerolipids	DAG	1,2-DG 30:2		C33H60O5	[M+NH4]+	554.478	NA	NA	NA	NA	NA	NA	NA	NA	NA	NA
		DAG	1,2-DG 30:1		C33H62O5	[M+NH4]+	556.494	NA	NA	NA	NA	NA	NA	NA	NA	NA	NA
		DAG	1,2-DG 30:0		C33H64O5	[M+NH4]+	558.509	NA	NA	NA	NA	NA	NA	NA	NA	NA	NA
		DAG	1,2-DG 32:3		C35H62O5	[M+NH4]+	580.494	NA	NA	NA	NA	NA	NA	NA	NA	NA	NA
		DAG	1,2-DG 32:2		C35H64O5	[M+NH4]+	582.509	NA	NA	NA	NA	NA	NA	NA	NA	NA	NA
		DAG	1,2-DG 32:1		C35H66O5	[M+NH4]+	584.525	NA	NA	NA	NA	NA	NA	NA	NA	NA	NA
		DAG	1,2-DG 32:0		C35H68O5	[M+NH4]+	586.54	NA	NA	NA	NA	NA	NA	NA	NA	NA	NA
		DAG	1,2-DG 34:4		C37H64O5	[M+NH4]+	606.509	NA	NA	NA	NA	NA	NA	NA	NA	NA	NA
		DAG	1,2-DG 34:3		C37H66O5	[M+NH4]+	608.525	NA	NA	NA	NA	NA	NA	NA	NA	NA	NA
		DAG	1,2-DG 34:2		C37H68O5	[M+NH4]+	610.54	NA	NA	NA	NA	NA	NA	NA	NA	NA	NA
		DAG	1,2-DG 34:1		C37H70O5	[M+NH4]+	612.556	NA	NA	NA	NA	NA	NA	NA	NA	NA	NA
		DAG	1,2-DG 34:0		C37H72O5	[M+NH4]+	614.572	NA	NA	NA	NA	NA	NA	NA	NA	NA	NA
		DAG	1,2-DG 36:5		C39H66O5	[M+NH4]+	632.525	NA	NA	NA	NA	NA	NA	NA	NA	NA	NA
		DAG	1,2-DG 36:4		C39H68O5	[M+NH4]+	634.54	NA	NA	NA	NA	NA	NA	NA	NA	NA	NA
		DAG	1,2-DG 36:3		C39H70O5	[M+NH4]+	636.556	NA	NA	NA	NA	NA	NA	NA	NA	NA	NA
		DAG	1,2-DG 36:2		C39H72O5	[M+NH4]+	638.572	NA	NA	NA	NA	NA	NA	NA	NA	NA	NA
		DAG	1,2-DG 36:0		C39H76O5	[M+NH4]+	642.603	NA	NA	NA	NA	NA	NA	NA	NA	NA	NA
		DAG	1,2-DG 38:6		C41H68O5	[M+NH4]+	658.54	NA	NA	NA	NA	NA	NA	NA	NA	NA	NA
		DAG	1,2-DG 38:5		C41H70O5	[M+NH4]+	660.556	NA	NA	NA	NA	NA	NA	NA	NA	NA	NA
		DAG	1,2-DG 38:4		C41H72O5	[M+NH4]+	662.572	NA	NA	NA	NA	NA	NA	NA	NA	NA	NA
		DAG	1,2-DG 38:3		C41H74O5	[M+NH4]+	664.587	NA	NA	NA	NA	NA	NA	NA	NA	NA	NA
		DAG	1,2-DG 38:2		C41H76O5	[M+NH4]+	666.603	NA	NA	NA	NA	NA	NA	NA	NA	NA	NA
		DAG	1,2-DG 38:1		C41H78O5	[M+NH4]+	668.619	NA	NA	NA	NA	NA	NA	NA	NA	NA	NA
		DAG	1,2-DG 38:0		C41H80O5	[M+NH4]+	670.634	NA	NA	NA	NA	NA	NA	NA	NA	NA	NA
		DAG	1,2-DG 40:7		C43H70O5	[M+NH4]+	684.556	NA	NA	NA	NA	NA	NA	NA	NA	NA	NA
		DAG	1,2-DG 40:6		C43H72O5	[M+NH4]+	686.572	NA	NA	NA	NA	NA	NA	NA	NA	NA	NA
		DAG	1,2-DG 40:4		C43H76O5	[M+NH4]+	690.603	NA	NA	NA	NA	NA	NA	NA	NA	NA	NA
		TAG	TG 44:2		C47H86O6	[M+NH4]+	764.676	NA	NA	NA	NA	NA	NA	NA	NA	NA	NA
		TAG	TG 44:1		C47H88O6	[M+NH4]+	766.692	NA	NA	NA	NA	NA	NA	NA	NA	NA	NA
		TAG	TG 44:0		C47H90O6	[M+NH4]+	768.708	NA	NA	NA	NA	NA	NA	NA	NA	NA	NA
		TAG	TG 46:3		C49H88O6	[M+NH4]+	790.692	NA	NA	NA	NA	NA	NA	NA	NA	NA	NA
		TAG	TG 46:2		C49H90O6	[M+NH4]+	792.708	NA	NA	NA	NA	NA	NA	NA	NA	NA	NA
		TAG	TG 46:1	TG(16:0_12:0_18:1); TG(16:0_14:0_16:1)	C49H92O6	[M+NH4]+	794.723	NA	NA	NA	NA	NA	NA	NA	NA	NA	NA
		TAG	TG 46:0		C49H94O6	[M+NH4]+	796.739	NA	NA	NA	NA	NA	NA	NA	NA	NA	NA
		TAG	TG 47:2		C50H92O6	[M+NH4]+	806.723	NA	NA	NA	NA	NA	NA	NA	NA	NA	NA
		TAG	TG 47:1		C50H94O6	[M+NH4]+	808.739	NA	NA	NA	NA	NA	NA	NA	NA	NA	NA
		TAG	TG 47:0		C50H96O6	[M+NH4]+	810.755	NA	NA	NA	NA	NA	NA	NA	NA	NA	NA
		TAG	TG 48:4		C51H90O6	[M+NH4]+	816.708	NA	NA	NA	NA	NA	NA	NA	NA	NA	NA
		TAG	TG 48:3		C51H92O6	[M+NH4]+	818.723	NA	NA	NA	NA	NA	NA	NA	NA	NA	NA
		TAG	TG 48:2	TG(16:0_14:0_18:2); TG(16:1_14:0_18:1)	C51H94O6	[M+NH4]+	820.739	NA	NA	NA	NA	NA	NA	NA	NA	NA	NA
		TAG	TG 48:1	TG(16:0_16:0_16:1); TG(16:0_14:0_18:1)	C51H96O6	[M+NH4]+	822.755	NA	NA	NA	NA	NA	NA	NA	NA	NA	NA
		TAG	TG 48:0		C51H98O6	[M+NH4]+	824.77	NA	NA	NA	NA	NA	NA	NA	NA	NA	NA
		TAG	TG 49:3		C52H94O6	[M+NH4]+	832.739	NA	NA	NA	NA	NA	NA	NA	NA	NA	NA
		TAG	TG 49:2		C52H96O6	[M+NH4]+	834.755	NA	NA	NA	NA	NA	NA	NA	NA	NA	NA
		TAG	TG 49:1	TG(18:0_15:0_16:1)	C52H98O6	[M+NH4]+	836.77	NA	NA	NA	NA	NA	NA	NA	NA	NA	NA
		TAG	TG 49:0		C52H100O6	[M+NH4]+	838.786	NA	NA	NA	NA	NA	NA	NA	NA	NA	NA
		TAG	TG 50:5		C53H92O6	[M+NH4]+	842.723	NA	NA	NA	NA	NA	NA	NA	NA	NA	NA
		TAG	TG 50:4	TG(16:0_16:1_18:3)	C53H94O6	[M+NH4]+	844.739	NA	NA	NA	NA	NA	NA	NA	NA	NA	NA
		TAG	TG 50:3	TG(16:0_16:1_18:2); TG(16:0_16:0_18:3)	C53H96O6	[M+NH4]+	846.755	NA	NA	NA	NA	NA	NA	NA	NA	NA	NA
		TAG	TG 50:2	TG(16:0_16:0_18:2); TG(18:0_16:0_16:2); TG(18:0_16:1_16:1);TG(16:0_16:1_18:1)	C53H98O6	[M+NH4]+	848.77	NA	NA	NA	NA	NA	NA	NA	NA	NA	NA
		TAG	TG 50:1	TG(16:0_16:0_18:1); TG(15:0_16:1_19:0)	C53H100O6	[M+NH4]+	850.786	NA	NA	NA	NA	NA	NA	NA	NA	NA	NA
		TAG	TG 50:0		C53H102O6	[M+NH4]+	852.802	NA	NA	NA	NA	NA	NA	NA	NA	NA	NA
		TAG	TG 51:3		C54H98O6	[M+NH4]+	860.77	NA	NA	NA	NA	NA	NA	NA	NA	NA	NA
		TAG	TG 51:2	TG(16:0_17:1_18:1)	C54H100O6	[M+NH4]+	862.786	NA	NA	NA	NA	NA	NA	NA	NA	NA	NA
		TAG	TG 51:1		C54H102O6	[M+NH4]+	864.802	NA	NA	NA	NA	NA	NA	NA	NA	NA	NA
		TAG	TG 52:6		C55H94O6	[M+NH4]+	868.739	NA	NA	NA	NA	NA	NA	NA	NA	NA	NA
		TAG	TG 52:5	TG(18:4_16:0_18:1); TG(16:0_18:1_18:3)	C55H96O6	[M+NH4]+	870.755	NA	NA	NA	NA	NA	NA	NA	NA	NA	NA
		TAG	TG 52:4	TG(16:0_18:1_18:3)	C55H98O6	[M+NH4]+	872.77	NA	NA	NA	NA	NA	NA	NA	NA	NA	NA
		TAG	TG 52:3	TG(18:0_16:1_18:2); TG(16:0_18:1_18:2); TG(18:0_16:0_18:3)	C55H100O6	[M+NH4]+	874.786	NA	NA	NA	NA	NA	NA	NA	NA	NA	NA
		TAG	TG 52:2	TG(18:0_16:0_18:2); TG(18:0_16:1_18:1); TG(16:0_18:1_18:1)	C55H102O6	[M+NH4]+	876.802	NA	NA	NA	NA	NA	NA	NA	NA	NA	NA
		TAG	TG 52:0		C55H106O6	[M+NH4]+	880.833	NA	NA	NA	NA	NA	NA	NA	NA	NA	NA
		TAG	TG 53:4		C56H100O6	[M+NH4]+	886.786	NA	NA	NA	NA	NA	NA	NA	NA	NA	NA
		TAG	TG 53:3		C56H102O6	[M+NH4]+	888.802	NA	NA	NA	NA	NA	NA	NA	NA	NA	NA
		TAG	TG 53:2	TG(18:0_16:0_19:2); TG(19:1_16:1_18:0)	C56H104O6	[M+NH4]+	890.817	NA	NA	NA	NA	NA	NA	NA	NA	NA	NA
		TAG	TG 54:8		C57H94O6	[M+NH4]+	892.739	NA	NA	NA	NA	NA	NA	NA	NA	NA	NA
		TAG	TG 54:7		C57H96O6	[M+NH4]+	894.755	NA	NA	NA	NA	NA	NA	NA	NA	NA	NA
		TAG	TG 54:6	TG(16:0_18:3_20:3)	C57H98O6	[M+NH4]+	896.77	NA	NA	NA	NA	NA	NA	NA	NA	NA	NA
		TAG	TG 54:5	TG(18:0_18:2_18:3); TG(18:4_18:0_18:1); TG(16:0_18:1_20:4); TG(16:1_18:1_20:3)	C57H100O6	[M+NH4]+	898.786	NA	NA	NA	NA	NA	NA	NA	NA	NA	NA
		TAG	TG 54:4	TG(18:0_18:1_18:3); TG(18:0_18:2_18:2); TG(18:0_16:0_20:4)	C57H102O6	[M+NH4]+	900.802	NA	NA	NA	NA	NA	NA	NA	NA	NA	NA
		TAG	TG 54:3	TG(18:0_18:1_18:2); TG(18:0_18:0_18:3)	C57H104O6	[M+NH4]+	902.817	NA	NA	NA	NA	NA	NA	NA	NA	NA	NA
		TAG	TG 54:2		C57H106O6	[M+NH4]+	904.833	NA	NA	NA	NA	NA	NA	NA	NA	NA	NA
		TAG	TG 54:1		C57H108O6	[M+NH4]+	906.848	NA	NA	NA	NA	NA	NA	NA	NA	NA	NA
		TAG	TG 56:12		C59H90O6	[M+NH4]+	912.708	NA	NA	NA	NA	NA	NA	NA	NA	NA	NA
		TAG	TG 56:9		C59H96O6	[M+NH4]+	918.755	NA	NA	NA	NA	NA	NA	NA	NA	NA	NA
		TAG	TG 56:8		C59H98O6	[M+NH4]+	920.77	NA	NA	NA	NA	NA	NA	NA	NA	NA	NA
		TAG	TG 56:7	TG(16:0_18:3_22:4);TG(16:0_18:1_22:6	C59H100O6	[M+NH4]+	922.786	NA	NA	NA	NA	NA	NA	NA	NA	NA	NA
		TAG	TG 56:6		C59H102O6	[M+NH4]+	924.802	NA	NA	NA	NA	NA	NA	NA	NA	NA	NA
		TAG	TG 56:5		C59H104O6	[M+NH4]+	926.817	NA	NA	NA	NA	NA	NA	NA	NA	NA	NA
		TAG	TG 56:4		C59H106O6	[M+NH4]+	928.833	NA	NA	NA	NA	NA	NA	NA	NA	NA	NA
		TAG	TG 56:3	TG(18:0_18:3_20:0	C59H108O6	[M+NH4]+	930.848	NA	NA	NA	NA	NA	NA	NA	NA	NA	NA
		TAG	TG 56:2		C59H110O6	[M+NH4]+	932.864	NA	NA	NA	NA	NA	NA	NA	NA	NA	NA
		TAG	TG 58:10		C61H98O6	[M+NH4]+	944.77	NA	NA	NA	NA	NA	NA	NA	NA	NA	NA
		TAG	TG 58:9		C61H100O6	[M+NH4]+	946.786	NA	NA	NA	NA	NA	NA	NA	NA	NA	NA
		TAG	TG 58:8		C61H102O6	[M+NH4]+	948.802	NA	NA	NA	NA	NA	NA	NA	NA	NA	NA
		TAG	TG 58:7		C61H104O6	[M+NH4]+	950.817	NA	NA	NA	NA	NA	NA	NA	NA	NA	NA
		TAG	TG 58:6		C61H106O6	[M+NH4]+	952.833	NA	NA	NA	NA	NA	NA	NA	NA	NA	NA
		TAG	TG 58:5		C61H108O6	[M+NH4]+	954.848	NA	NA	NA	NA	NA	NA	NA	NA	NA	NA
		TAG	TG 60:17		C63H88O6	[M+NH4]+	958.692	NA	NA	NA	NA	NA	NA	NA	NA	NA	NA
		TAG	TG 60:16		C63H90O6	[M+NH4]+	960.708	NA	NA	NA	NA	NA	NA	NA	NA	NA	NA
		TAG	TG 60:15		C63H92O6	[M+NH4]+	962.723	NA	NA	NA	NA	NA	NA	NA	NA	NA	NA
		TAG	TG 60:14		C63H94O6	[M+NH4]+	964.739	NA	NA	NA	NA	NA	NA	NA	NA	NA	NA
		TAG	TG 60:12		C63H98O6	[M+NH4]+	968.77	NA	NA	NA	NA	NA	NA	NA	NA	NA	NA
		TAG	TG 60:11		C63H100O6	[M+NH4]+	970.786	NA	NA	NA	NA	NA	NA	NA	NA	NA	NA
		TAG	TG 60:10		C63H102O6	[M+NH4]+	972.802	NA	NA	NA	NA	NA	NA	NA	NA	NA	NA
		TAG	TG 60:9		C63H104O6	[M+NH4]+	974.817	NA	NA	NA	NA	NA	NA	NA	NA	NA	NA
		TAG	TG 60:8		C63H106O6	[M+NH4]+	976.833	NA	NA	NA	NA	NA	NA	NA	NA	NA	NA
Negative	Fatty acyls	FA	FA 14:0	FA(14:0)	C14H28O2	[M-H]-	227.202	227.202	1.39169	227.202	0.28749	227.202	0.22396	227.201	-0.886897	0.930593	18-33
		FA	FA 16:2	FA(16:2)	C16H28O2	[M-H]-	251.202	251.202	1.73547	251.202	0.643197	251.202	-0.126454	251.201	-1.25536	1.26083	18-33
		FA	FA 16:1	FA(16:1)	C16H30O2	[M-H]-	253.217	253.218	1.90368	253.218	0.892505	253.217	0.495434	253.217	-0.670989	1.06448	18-33
		FA	FA 16:0	FA(16:0)	C16H32O2	[M-H]-	255.233	255.233	1.29741	255.233	0.207052	255.233	0.237752	255.233	-0.851282	0.87729	18-33
		FA	FA 18:4	FA(18:4)	C18H28O2	[M-H]-	275.202	275.202	2.0659	275.202	1.28794	275.202	0.664729	275.202	-0.537942	1.09989	18-33
		FA	FA 18:3	FA(18:3)	C18H30O2	[M-H]-	277.217	277.218	2.60738	277.218	1.52327	277.218	1.35135	277.217	-0.332691	1.21474	18-33
		FA	FA 18:2	FA(18:2)	C18H32O2	[M-H]-	279.233	279.234	2.93735	279.233	1.71738	279.233	-0.22723	279.233	-1.02476	1.80597	18-33
		FA	FA 18:1	FA(18:1)	C18H34O2	[M-H]-	281.249	281.248	-0.892731	281.248	-1.85246	281.249	-0.0663292	281.248	-1.20712	0.742237	18-33
		FA	FA 18:0	FA(18:0)	C18H36O2	[M-H]-	283.264	283.264	-0.568272	283.264	-1.83019	283.264	-0.243275	283.264	-1.2886	0.714215	18-33
		FA	FA 20:5	FA(20:5)	C20H30O2	[M-H]-	301.217	301.218	1.59559	301.218	0.691581	301.218	0.690314	301.217	-0.0983022	0.692329	18-33
		FA	FA 20:4	FA(20:4)	C20H32O2	[M-H]-	303.233	303.233	1.3058	303.233	0.26842	303.233	0.254442	303.233	-0.84029	0.876314	18-33
		FA	FA 20:3	FA(20:3)	C20H34O2	[M-H]-	305.249	305.249	1.07583	305.249	-0.257873	305.249	-0.196304	305.248	-1.49697	1.05069	18-33
		FA	FA 20:2	FA(20:2)	C20H36O2	[M-H]-	307.264	307.265	1.3838	307.264	0.0207844	307.264	-0.622402	307.264	-1.90403	1.3679	18-33
		FA	FA 20:1	FA(20:1)	C20H38O2	[M-H]-	309.28	309.28	1.41888	309.28	0.334802	309.28	0.365432	309.28	-0.844957	0.925013	18-33
		FA	FA 20:0	FA(20:0)	C20H40O2	[M-H]-	311.296	311.296	1.36717	311.296	0.22484	311.296	0.0164784	311.295	-0.791502	0.890615	18-33
		FA	FA 22:6	FA(22:6)	C22H32O2	[M-H]-	327.233	327.233	1.48805	327.233	0.297864	327.233	-0.461075	327.233	-1.51413	1.26481	18-33
		FA	FA 22:5	FA(22:5)	C22H34O2	[M-H]-	329.249	329.249	1.45866	329.249	0.178023	329.248	-0.47904	329.248	-1.54314	1.25605	18-33
		FA	FA 22:4	FA(22:4)	C22H36O2	[M-H]-	331.264	331.265	1.2657	331.264	0.198688	331.264	-0.168809	331.264	-1.38946	1.0952	18-33
		FA	FA 22:3	FA(22:3)	C22H38O2	[M-H]-	333.28	333.28	1.2084	333.28	0.232993	333.28	-0.00241352	333.28	-0.893991	0.863999	18-33
		FA	FA 22:2	FA(22:2)	C22H40O2	[M-H]-	335.296	335.296	1.61457	335.296	0.538141	335.296	0.471395	335.295	-0.538893	0.879776	18-33
		FA	FA 22:1	FA(22:1)	C22H42O2	[M-H]-	337.311	337.312	1.50437	337.311	0.426998	337.311	0.478969	337.311	-0.368069	0.767599	18-33
		FA	FA 22:0	FA(22:0)	C22H44O2	[M-H]-	339.327	339.327	1.12936	339.327	0.0820419	339.327	0.0213664	339.327	-0.936313	0.844069	18-33
		FA	FA 24:1	FA(24:1)	C24H46O2	[M-H]-	365.342	365.343	1.51794	365.343	0.302941	365.342	-0.265073	365.342	-0.719325	0.96759	18-33
		FA	FA 24:0	FA(24:0)	C24H48O2	[M-H]-	367.358	367.359	1.38557	367.358	0.220099	367.358	0.166346	367.358	-0.741525	0.871835	18-33
	Lysoglycerophospholipids	LPE	LPE 14:1	LPE(14:1)	C19H38NO7P	[M-H]-	422.231	NA	NA	NA	NA	NA	NA	NA	NA	NA	192-210
		LPE	LPE 14:0	LPE(14:0)	C19H40NO7P	[M-H]-	424.247	424.248	1.4554	424.247	-1.01603	424.247	-0.409733	NA	NA	1.28804	192-210
		LPE	LPE 16:1	LPE(16:1)	C21H42NO7P	[M-H]-	450.263	450.263	1.33103	450.262	-0.335958	450.263	0.220924	450.262	-1.02027	0.994099	192-210
		LPE	LPE 16:0	LPE(16:0)	C21H44NO7P	[M-H]-	452.278	452.279	1.45037	452.278	-0.296682	452.278	0.0801826	452.278	-0.631664	0.914032	192-210
		LPE	LPE 18:3	LPE(18:3)	C23H42NO7P	[M-H]-	474.263	474.264	1.90546	474.262	-0.289061	474.263	0.475293	474.262	-0.393478	1.06052	192-210
		LPE	LPE 18:2	LPE(18:2)	C23H44NO7P	[M-H]-	476.278	476.279	1.89943	476.278	-0.298457	476.278	0.0903322	476.278	-0.794697	1.17412	192-210
		LPE	LPE 18:1	LPE(18:1)	C23H46NO7P	[M-H]-	478.294	478.294	0.971364	478.294	-0.278522	478.294	0.231251	478.294	-0.744879	0.735168	192-210
		LPE	LPE 18:0	LPE(18:0)	C23H48NO7P	[M-H]-	480.31	480.309	-0.360158	480.309	-0.379496	480.309	-0.214003	480.309	-1.07538	0.385886	192-210
		LPE	LPE 20:5	LPE(20:5)	C25H42NO7P	[M-H]-	498.263	498.264	2.46412	498.263	0.17379	498.263	0.396908	498.262	-0.837676	1.38498	192-210
		LPE	LPE 20:4	LPE(20:4)	C25H44NO7P	[M-H]-	500.278	500.279	1.25002	500.278	-0.159425	500.278	-0.0585246	500.278	-0.840005	0.873264	192-210
		LPE	LPE 20:3	LPE(20:3)	C25H46NO7P	[M-H]-	502.294	502.294	-0.604525	502.294	-0.127623	502.294	0.112021	502.294	-0.625729	0.364136	192-210
		LPE	LPE 20:2	LPE(20:2)	C25H48NO7P	[M-H]-	504.31	504.31	-0.024921	504.309	-0.410237	504.309	-0.230595	504.309	-1.02708	0.432268	192-210
		LPE	LPE 20:1	LPE(20:1)	C25H50NO7P	[M-H]-	506.325	506.325	0.099527	506.325	-0.26074	506.325	-0.242204	506.325	-1.01151	0.468756	192-210
		LPE	LPE 20:0	LPE(20:0)	C25H52NO7P	[M-H]-	508.341	508.341	0.597263	508.341	0.653695	508.341	-0.373941	508.34	-1.07728	0.831539	192-210
		LPE	LPE 22:6	LPE(22:6)	C27H44NO7P	[M-H]-	524.278	524.279	1.52686	524.278	-0.156188	524.278	-0.00782325	524.278	-0.776179	0.978464	192-210
		LPE	LPE 22:5	LPE(22:5)	C27H46NO7P	[M-H]-	526.294	526.294	0.678561	526.294	-0.105391	526.294	-0.340177	526.294	-0.754697	0.602438	192-210
		LPE	LPE 22:4	LPE(22:4)	C27H48NO7P	[M-H]-	528.31	528.31	0.242675	528.309	-0.29014	528.309	-0.309109	528.309	-0.868198	0.453642	192-210
		LPE	LPE 22:2	LPE(22:2)	C27H52NO7P	[M-H]-	532.341	532.341	-0.338053	NA	NA	532.341	-0.17383	532.341	-0.522319	0.17434	192-210
		LPE	LPE 22:1	LPE(22:1)	C27H54NO7P	[M-H]-	534.356	534.357	0.495962	534.358	1.89654	534.356	-0.696296	534.356	-0.737701	1.24394	192-210
		LPE	LPE 22:0	LPE(22:0)	C27H56NO7P	[M-H]-	536.372	536.373	0.825019	536.372	-0.0142013	536.372	-0.203856	536.372	-0.753853	0.654552	192-210
		LPE	LPE 24:0	LPE(24:0)	C29H60NO7P	[M-H]-	564.404	564.404	1.44794	NA	NA	564.403	-0.306351	564.403	-0.426508	1.04925	192-210
	Glycerophospholipids	PE	PE P-32:1	PE(P-16:0_16:1)	C37H72NO7P	[M-H]-	672.497	672.498	1.00728	672.497	-0.76252	672.498	0.769491	672.497	-0.298641	0.846429	132-174
		PE	PE P-32:0	PE(P-16:0_16:0)	C37H74NO7P	[M-H]-	674.513	674.514	1.13685	674.513	0.362675	674.514	0.917277	674.513	-0.370276	0.672159	132-174
		PE	PE 32:1	PE(16:0_16:1),PE(14:0_18:1)*	C37H72NO8P	[M-H]-	688.492	688.493	0.982236	688.493	0.498068	688.493	0.316535	688.492	-0.326704	0.541438	132-174
		PE	PE 32:0	PE(16:0_16:0)	C37H74NO8P	[M-H]-	690.508	690.508	0.85802	690.508	0.624611	690.508	0.57238	690.508	-0.210199	0.46451	132-174
		PE	PE P-34:2	PE(P-16:0_18:2)	C39H74NO7P	[M-H]-	698.513	698.515	2.31915	698.514	0.787107	698.514	1.0413	698.513	-0.216424	1.04334	132-174
		PE	PE P-34:1	PE(P-16:0_18:1)	C39H76NO7P	[M-H]-	700.529	700.529	1.07092	700.529	0.455606	700.529	0.810365	700.529	-0.159609	0.532751	132-174
		PE	PE 34:3	PE(16:1_18:2), PE(16:0_18:3)*	C39H72NO8P	[M-H]-	712.492	712.493	1.34459	712.493	0.827243	712.49	-3.50503	712.491	-1.5832	2.24779	132-174
		PE	PE 34:2	PE(16:0_18:2), PE(16:1_18:1)*	C39H74NO8P	[M-H]-	714.508	714.509	1.26272	714.508	0.768374	714.505	-3.69479	714.507	-1.67849	2.29936	132-174
		PE	PE 34:1	PE(16:0_18:1)	C39H76NO8P	[M-H]-	716.524	716.524	0.428303	716.524	0.632778	716.524	0.981937	716.524	0.284305	0.30264	132-174
		PE	PE 34:0	PE(16:0_18:0)	C39H78NO8P	[M-H]-	718.539	718.539	0.100845	718.534	-6.98683	718.54	0.643208	718.54	1.1465	3.83237	132-174
		PE	PE P-36-5	PE (P-16:0_20:5), PE(P-16:1_20:4)*	C41H72NO7P	[M-H]-	720.497	720.499	1.98698	720.498	0.728392	720.499	2.64619	720.498	0.334153	1.07739	132-174
		PE	PE P-36:4	PE(P-16:0_20:4)	C41H74NO7P	[M-H]-	722.513	722.514	1.16778	722.513	0.545547	722.514	1.06911	722.513	0.0261344	0.526938	132-174
		PE	PE O-36:4	PE(P-16:0_20:3),PE(O-16:0_20:4)	C41H76NO7P	[M-H]-	724.529	724.529	0.33441	724.529	0.421326	724.529	0.494109	724.528	-0.538386	0.481943	132-174
		PE	PE O-36:3	PE(O-18:0_18:3)	C41H78NO7P	[M-H]-	726.544	726.544	-0.107773	726.545	0.634863	726.545	0.403415	726.544	-0.429379	0.482699	132-174
		PE	PE P-36:1	PE(P-18:0_18:1), PE(P-16:0_20:1)*	C41H80NO7P	[M-H]-	728.56	728.561	1.11633	728.56	0.295846	728.56	0.599609	728.56	-0.507784	0.679607	132-174
		PE	PE O-36:1	PE(O-18:0_18:1)	C41H82NO7P	[M-H]-	730.576	730.576	0.722436	730.575	-0.27545	730.576	-0.0681372	730.575	-0.656753	0.581505	132-174
		PE	PE 36:5	PE(16:1_20:4)	C41H72NO8P	[M-H]-	736.492	736.493	1.62901	736.493	0.714976	736.491	-1.16903	736.491	-1.31001	1.44258	132-174
		PE	PE 36:4	PE(16:0_20:4)	C41H74NO8P	[M-H]-	738.508	738.509	1.36348	738.509	0.814624	738.508	-0.100008	738.508	-0.105678	0.723708	132-174
		PE	PE 36:3	PE(18:1_18:2),PE(16:0_20:3)*	C41H76NO8P	[M-H]-	740.524	740.524	0.569336	740.524	0.76651	740.524	0.726793	740.524	-0.104873	0.405255	132-174
		PE	PE 36:2	PE(18:1_18:1),PE(18:0_18:2)*	C41H78NO8P	[M-H]-	742.539	742.538	-1.10752	742.54	0.788745	742.539	0.259207	742.539	-0.385954	0.819604	132-174
		PE	PE 36:1	PE(18:0_18:1)	C41H80NO8P	[M-H]-	744.555	744.555	0.706318	744.555	0.209374	744.556	0.906032	744.554	-0.612026	0.676351	132-174
		PE	PE P-38:6	PE(P-16:0_22:6)	C43H74NO7P	[M-H]-	746.513	746.514	1.54119	746.514	0.829159	746.514	1.07968	746.513	0.196081	0.560773	132-174
		PE	PE O-38:6	PE(O-16:0_22:6)	C43H76NO7P	[M-H]-	748.529	748.529	0.696359	748.529	0.290037	748.529	0.579957	748.528	-0.354357	0.470363	132-174
		PE	PE P-38:4	PE(P-18:0_20:4)	C43H78NO7P	[M-H]-	750.544	750.545	0.526108	750.545	0.287271	750.545	0.291208	750.544	-0.565218	0.479881	132-174
		PE	PE O-38:4	PE(O-18:0_20:4)	C43H80NO7P	[M-H]-	752.56	752.56	0.141957	752.56	-0.477699	752.56	-0.426784	752.559	-1.42156	0.647759	132-174
		PE	PE 38:7	PE(16:1_22:6)	C43H72NO8P	[M-H]-	760.492	760.493	1.23135	760.493	0.34164	760.493	0.295597	760.492	-0.308445	0.634284	132-174
		PE	PE 38:6	PE(16:0_22:6)	C43H74NO8P	[M-H]-	762.508	762.509	1.05532	762.508	0.409415	762.508	0.646941	762.508	-0.186435	0.518965	132-174
		PE	PE 38:5	PE(18:1_20:4)	C43H76NO8P	[M-H]-	764.524	764.524	0.0680548	764.524	-0.0753356	764.524	0.13742	764.523	-0.576385	0.322298	132-174
		PE	PE 38:4	PE(18:0_20:4)	C43H78NO8P	[M-H]-	766.539	766.54	0.477133	766.54	0.438576	766.54	0.524751	766.539	-0.442138	0.462491	132-174
		PE	PE 38:3	PE (18:0_20:3)	C43H80NO8P	[M-H]-	768.555	768.555	-0.300502	768.554	-0.726514	768.555	-0.439594	768.554	-1.73877	0.649636	132-174
		PE	PE O-40:8	NA	C45H76NO7P	[M-H]-	772.529	772.53	1.87346	772.529	0.772625	772.53	1.98853	772.529	-0.0125068	0.952231	132-174
		PE	PE P-40:6	PE(P-18:0_22:6)	C45H78NO7P	[M-H]-	774.544	774.545	0.932682	774.545	0.258787	774.545	1.13504	774.544	-0.50346	0.741121	132-174
		PE	PE O-40:6	PE(O-18:0_22:6)	C45H80NO7P	[M-H]-	776.56	776.558	-2.6914	776.56	-0.163481	776.559	-0.993464	776.559	-1.21456	1.05265	132-174
		PE	PE P-40:4	PE(P-18:0_22:4),PE(P-20:0_20:4)*,PE(P-18:0_22:4)*	C45H82NO7P	[M-H]-	778.576	778.576	0.603356	778.575	-0.284599	778.576	-0.0673377	778.575	-0.984794	0.654454	132-174
		PE	PE O-40:4	PE(O-18:0_22:4)	C45H84NO7P	[M-H]-	780.591	780.592	0.480155	780.591	-0.35202	780.59	-1.25809	780.589	-2.42651	1.24674	132-174
		PE	PE 40:8	PE(18:2_22:6),PE(20:4_20:4)*	C45H74NO8P	[M-H]-	786.508	786.509	1.27038	786.508	0.443054	786.509	1.26596	786.508	0.439023	0.477552	132-174
		PE	PE 40:7	PE(18:1_22:6)	C45H76NO8P	[M-H]-	788.524	788.524	0.554029	788.524	0.17664	788.524	0.807034	788.523	-0.281598	0.474096	132-174
		PE	PE 40:6	PE(18:0_22:6)	C45H78NO8P	[M-H]-	790.539	790.54	0.839024	790.54	0.388135	790.54	0.611006	790.539	-0.22862	0.459183	132-174
		PE	PE 40:5	PE(18:0_22:5),PE(20:1_20:4)*	C45H80NO8P	[M-H]-	792.555	792.555	0.105381	792.555	-0.431383	792.552	-3.94538	792.553	-2.35441	1.85573	132-174
		PE	PE 40:4	PE(18:0_22:4)	C45H82NO8P	[M-H]-	794.571	794.571	0.455361	794.57	-0.801984	794.57	-0.332744	794.57	-0.893916	0.616855	132-174
		PE	PE 42:10	PE(20:4_22:6)	C47H74NO8P	[M-H]-	810.508	810.508	0.671986	810.509	0.921209	810.508	0.590872	810.508	0.569786	0.161297	132-174
		PE	PE 42:9	PE(20:3_22:6)	C47H76NO8P	[M-H]-	812.524	812.524	0.592918	812.524	0.288273	812.524	0.957293	812.524	0.282907	0.319387	132-174
		PE	PE 42:8	PE(20:2_22:6)	C47H78NO8P	[M-H]-	814.539	814.541	1.91542	814.54	0.608614	814.54	1.19335	814.541	2.07916	0.679766	132-174
		PE	PE 42:7	PE(20:1_22:6)	C47H80NO8P	[M-H]-	816.555	816.556	1.45555	816.556	0.802831	816.556	0.826086	816.555	0.311739	0.468759	132-174
		PE	PE 42:6	PE(20:0_22:6)	C47H82NO8P	[M-H]-	818.571	818.571	0.202787	818.57	-0.179349	818.57	-0.890805	818.569	-1.41422	0.722364	132-174
		PE	PE 44:12	PE(22:6_22:6)	C49H74NO8P	[M-H]-	834.508	834.508	-0.0897942	NA	NA	834.508	0.589969	834.508	-0.460099	0.53258	132-174
		PE	PE 44:11	PE(22:5_22:6)	C49H76NO8P	[M-H]-	836.524	836.525	1.11244	NA	NA	836.524	0.420716	836.524	0.558016	0.366225	132-174
		PE	PE 44:10	PE(22:4_22:6)	C49H78NO8P	[M-H]-	838.539	838.54	0.749912	NA	NA	838.539	0.340841	838.539	0.140408	0.310646	132-174
		PE	PE 46:12	PE(24:6_22:6)	C51H78NO8P	[M-H]-	862.539	862.545	6.15729	NA	NA	862.54	0.544046	862.539	-0.574551	3.60734	132-174
		PE	PE 46:11	PE(24:5_22:6)	C51H80NO8P	[M-H]-	864.555	NA	NA	NA	NA	864.555	-0.030284	864.554	-0.787036	0.535105	132-174
		PG	PG 32:2	NA	C38H71O10P	[M-H]-	717.471	717.473	1.99567	717.471	0.158162	717.472	1.07266	717.471	-0.0970477	0.952082	36-72
		PG	PG 32:1	PG (16:0_16:1),PG(14:0_18:1)*	C38H73O10P	[M-H]-	719.487	719.488	1.94971	719.487	-0.216441	719.487	0.335418	719.486	-0.562235	1.11198	36-72
		PG	PG 32:0	PG(16:0_16:0)	C38H75O10P	[M-H]-	721.503	721.504	1.95631	721.503	0.773194	721.503	0.56911	721.502	-0.591911	1.04366	36-72
		PG	PG 34:3	PG(16:2_18:1)	C40H73O10P	[M-H]-	743.487	743.488	1.73466	743.487	0.557992	743.488	1.51694	743.487	-0.0143791	0.820731	36-72
		PG	PG 34:2	PG(16:1_18:1)	C40H75O10P	[M-H]-	745.503	745.504	2.41684	745.503	0.654833	745.503	0.66389	745.502	-0.316023	1.13831	36-72
		PG	PG 34:1	PG(16:0_18:1)	C40H77O10P	[M-H]-	747.518	747.52	2.02786	747.519	0.472588	747.518	0.0573811	747.518	-0.83192	1.1953	36-72
		PG	PG 34:0	PG(16:0_18:0)	C40H79O10P	[M-H]-	749.534	749.533	-1.02026	749.526	-9.99801	749.53	-5.49023	749.53	-4.48786	3.70013	36-72
		PG	PG 36:5	NA	C42H73O10P	[M-H]-	767.487	767.487	-0.0293928	767.489	3.15165	767.488	1.43048	767.487	0.271516	1.44169	36-72
		PG	PG 36:4	PG(16:0_20:4)	C42H75O10P	[M-H]-	769.503	769.504	1.91843	769.503	0.154372	769.503	0.456771	769.502	-0.565648	1.0438	36-72
		PG	PG 36:3	PG (18:1_18:2),PG(16:0_20:3)*	C42H77O10P	[M-H]-	771.518	771.52	2.25151	771.519	0.514115	771.518	0.303978	771.518	-0.556278	1.17704	36-72
		PG	PG 36:2	PG(18:0_18:2),PG(18:1_18:1)*,PG(16:0_20:2)*	C42H79O10P	[M-H]-	773.534	773.535	1.95103	773.534	0.555072	773.534	0.792827	773.533	-0.58537	1.04003	36-72
		PG	PG 36:1	PG(18:0_18:1),PG(16:0_20:1)*	C42H81O10P	[M-H]-	775.549	775.55	0.914969	775.55	0.596677	775.55	0.183343	775.548	-1.65922	1.15174	36-72
		PG	PG 38:9	NA	C44H69O10P	[M-H]-	787.456	NA	NA	NA	NA	787.456	0.654923	787.457	2.16635	1.06874	36-72
		PG	PG 38:6	PG(16:0_22:6), PG(18:2_22:4)*	C44H75O10P	[M-H]-	793.503	793.505	2.77375	793.503	0.938921	793.503	1.03126	793.503	0.204697	1.0891	36-72
		PG	PG 38:5	PG(18:1_20:4), PG (16:0_22:5)*	C44H77O10P	[M-H]-	795.518	795.52	2.62648	795.519	0.899528	795.519	0.828081	795.518	-0.295043	1.20573	36-72
		PG	PG 38:4	PG(18:0_20:4), PG(18:1_20:3)*	C44H79O10P	[M-H]-	797.534	797.535	2.12147	797.535	0.992654	797.534	0.853883	797.533	-0.509808	1.07784	36-72
		PG	PG 38:3	NA	C44H81O10P	[M-H]-	799.549	799.546	-4.03335	799.549	-0.167164	799.549	-0.246086	799.548	-1.40436	1.80464	36-72
		PG	PG 38:2	NA	C44H83O10P	[M-H]-	801.565	801.566	1.59917	801.566	1.13045	801.565	0.212289	801.564	-0.8335	1.07451	36-72
		PG	PG 40:8	NA	C46H75O10P	[M-H]-	817.503	817.505	3.03918	817.503	0.432284	817.504	1.36479	817.503	0.0796648	1.32299	36-72
		PG	PG 40:7	PG(18:1_22:6)	C46H77O10P	[M-H]-	819.518	819.521	3.39911	819.519	1.33225	819.519	1.53506	819.518	-0.117183	1.44288	36-72
		PG	PG 40:6	PG(18:1_22:5)	C46H79O10P	[M-H]-	821.534	821.536	2.83958	821.534	0.703625	821.535	1.09994	821.533	-0.388404	1.34081	36-72
		PG	PG 40:5	NA	C46H81O10P	[M-H]-	823.549	823.551	2.37001	823.55	0.90993	823.549	-0.416578	823.549	-0.498025	1.35004	36-72
		PG	PG 40:4	NA	C46H83O10P	[M-H]-	825.565	825.566	1.35772	NA	NA	825.566	1.06249	825.565	-0.584864	1.04678	36-72
		PG	PG 42:11	NA	C48H73O10P	[M-H]-	839.487	839.485	-2.06262	NA	NA	839.487	0.627476	839.487	0.215479	1.44891	36-72
		PG	PG 42:10	PG(20:4_22:6)	C48H75O10P	[M-H]-	841.503	841.506	4.60345	841.505	2.97668	841.504	2.15834	841.502	-0.0970741	1.95628	36-72
		PG	PG 42:9	NA	C48H77O10P	[M-H]-	843.518	843.522	4.64136	843.521	3.45952	843.518	-0.419978	843.518	-0.580853	2.67218	36-72
		PG	PG 42:8	PG(42:8)	C48H79O10P	[M-H]-	845.534	845.539	5.59226	845.539	5.6103	845.535	1.0506	845.534	0.745526	2.71827	36-72
		PG	PG 44:10	PG(44:10)	C50H79O10P	[M-H]-	869.534	869.54	6.91681	869.538	5.27171	869.538	5.03474	869.536	3.09196	1.56684	36-72
		PI	PI 32:1	NA	C41H77O13P	[M-H]-	807.503	807.503	0.445813	807.503	0.6232	807.503	-0.188311	807.503	-0.43975	0.505753	36-132
		PI	PI 32:0	PI(16:0_16:0)	C41H79O13P	[M-H]-	809.519	809.518	-0.902933	809.518	-0.238514	809.519	1.01843	809.517	-1.57978	1.10758	36-132
		PI	PI 34:2	PI(16:0_18:2)	C43H79O13P	[M-H]-	833.519	833.52	1.26585	833.519	0.701895	833.519	0.0493052	833.518	-1.1289	1.0287	36-132
		PI	PI 34:1	PI(16:0_18:1)	C43H81O13P	[M-H]-	835.534	835.535	0.691841	835.534	-0.309467	835.534	-0.790419	835.533	-1.83512	1.05022	36-132
		PI	PI 34:0	PI(16:0_18:0)	C43H83O13P	[M-H]-	837.55	837.547	-2.93036	837.542	-9.33804	837.547	-3.55589	837.545	-5.33266	2.88464	36-132
		PI	PI O-36:4	PI(O-16:0_20:4)	C45H81O12P	[M-H]-	843.539	843.539	-0.936286	843.538	-1.3932	843.538	-1.16464	843.537	-2.49785	0.692177	36-132
		PI	PI 36:5	PI(16:0_20:5),PI(16:1_20:4)*	C45H77O13P	[M-H]-	855.503	855.504	1.14955	855.503	0.384692	855.503	-0.00975386	855.502	-0.930516	0.865489	36-132
		PI	PI 36:4	PI(16:0_20:4)	C45H79O13P	[M-H]-	857.519	857.52	1.24213	857.519	0.343595	857.518	-0.306683	857.518	-1.15467	1.01397	36-132
		PI	PI 36:3	PI(16:0_20:3)	C45H81O13P	[M-H]-	859.534	859.535	0.756158	859.534	-0.110619	859.533	-1.60051	859.533	-1.25271	1.07958	36-132
		PI	PI 36:2	PI(18:0_18:2),PI(18:1_18:1)*	C45H83O13P	[M-H]-	861.55	861.551	1.40028	861.55	0.385275	861.549	-0.644617	861.549	-1.23615	1.16197	36-132
		PI	PI 36:1	PI(18:0_18:1)	C45H85O13P	[M-H]-	863.566	863.566	0.305809	863.565	-1.05395	863.565	-0.609189	863.564	-2.00661	0.961405	36-132
		PI	PI 38:6	PI(16:0_22:6),PI(18:2_20:4)*	C47H79O13P	[M-H]-	881.519	881.52	1.46152	881.519	0.379081	881.519	0.499528	881.518	-0.737839	0.900342	36-132
		PI	PI 38:5	PI(18:1_20:4)	C47H81O13P	[M-H]-	883.534	883.536	1.78985	883.535	0.660711	883.535	0.763513	883.534	-0.310826	0.858768	36-132
		PI	PI 38:4	PI(18:0_20:4)	C47H83O13P	[M-H]-	885.55	885.551	0.78085	885.549	-0.844812	885.548	-1.59101	885.548	-2.25233	1.30524	36-132
		PI	PI 38:3	PI(18:0_20:3)	C47H85O13P	[M-H]-	887.566	887.562	-3.92657	887.561	-5.05032	887.56	-6.50757	887.56	-6.16283	1.16924	36-132
		PI	PI 38:2	PI(18:0_20:2)	C47H87O13P	[M-H]-	889.581	889.578	-3.13277	889.576	-6.36221	889.575	-7.21912	889.575	-6.75887	1.85696	36-132
		PI	PI 40:7	PI(18:1_22:6)	C49H81O13P	[M-H]-	907.534	907.533	-1.0867	907.535	0.356161	907.534	0.270776	907.533	-1.5763	0.971154	36-132
		PI	PI 40:6	PI(18:0_22:6)	C49H83O13P	[M-H]-	909.55	909.552	1.93226	909.55	0.571322	909.55	0.138327	909.549	-0.669261	1.08846	36-132
		PI	PI 40:5	PI(18:0_22:5)	C49H85O13P	[M-H]-	911.566	911.567	1.21062	911.565	-0.338583	911.565	-0.297385	911.565	-0.671077	0.839981	36-132
		PI	PI 40:4	PI(18:0_22:4)	C49H87O13P	[M-H]-	913.581	913.582	1.13573	913.581	-0.624415	913.581	-0.108952	913.581	-0.612896	0.82789	36-132
