# Supplementary material for: Comprehensive mass spectrometry lipidomics of human biofluids and ocular tissues
Source: J Lipid Res. 2023 Feb 10;64(3):100343. doi: 10.1016/j.jlr.2023.100343 (PMC10027555; doi:10.1016/j.jlr.2023.100343)
Supplement: Supplemental Table S3 [file mmc3.xlsx]

## Sheet: Feuil1
Lipid class	Ionisation mode	Molecular formula	Lipid species	Exact mass
GPEtn_Pos		C37H72NO7P	PE P-32:1	674.512
GPEtn_Pos		C37H74NO7P	PE P-32:0	676.528
GPEtn_Pos		C37H72NO8P	PE 32:1	690.507
GPEtn_Pos		C37H74NO8P	PE 32:0	692.522
GPEtn_Pos		C39H74NO7P	PE P-34:2	700.528
GPEtn_Pos		C39H76NO7P	PE P-34:1	702.543
GPEtn_Pos		C39H78NO7P	PE P-34:1	704.559
GPCho		C38H76NO8P	PC 30:0	706.538
GPEtn_Pos		C39H72NO8P	PE 34:3	714.507
GPEtn_Pos		C39H74NO8P	PE 34:2	716.522
GPEtn_Pos		C39H76NO8P	PE 34:1	718.538
GPCho		C40H80NO7P	PC P-32:1	718.574
GPEtn_Pos		C39H78NO8P	PE 34:0	720.554
GPCho		C40H82NO7P	PC O-32:0	720.59
GPEtn_Pos		C41H72NO7P	PE P-36-5	722.512
GPEtn_Pos		C41H74NO7P	PE P-36:4	724.528
GPEtn_Pos		C41H76NO7P	PE O-36:4	726.543
GPEtn_Pos		C41H78NO7P	PE O-36:3	728.559
GPCho		C40H76NO8P	PC 32:2	730.538
GPEtn_Pos		C41H80NO7P	PE P-36:1	730.574
GPCho		C40H78NO8P	PC 32:1	732.554
GPEtn_Pos		C41H82NO7P	PE O-36:1	732.59
GPCho		C40H80NO8P	PC 32:0	734.569
GPEtn_Pos		C41H72NO8P	PE 36:5	738.507
GPEtn_Pos		C41H74NO8P	PE 36:4	740.522
GPEtn_Pos		C41H76NO8P	PE 36:3	742.538
GPCho		C42H80NO7P	PC P-34:3	742.574
GPEtn_Pos		C41H78NO8P	PE 36:2	744.554
GPCho		C42H82NO7P	PC P-34:2	744.59
GPEtn_Pos		C41H80NO8P	PE 36:1	746.569
GPCho		C41H80NO8P	PC 33:1	746.569
GPCho		C42H84NO7P	PC O-34:1	746.606
GPEtn_Pos		C43H74NO7P	PE P-38:6	748.528
GPCho		C41H82NO8P	PC 33:0	748.585
GPCho		C42H86NO7P	PC O-34:0	748.621
GPEtn_Pos		C43H76NO7P	PE O-38:6	750.543
GPEtn_Pos		C43H78NO7P	PE P-38:4	752.559
GPCho		C42H76NO8P	PC 34:4	754.538
GPEtn_Pos		C43H80NO7P	PE O-38:4	754.574
GPCho		C42H78NO8P	PC 34:3	756.554
GPCho		C42H80NO8P	PC 34:2	758.569
GPCho		C42H82NO8P	PC 34:1	760.585
GPEtn_Pos		C43H72NO8P	PE 38:7	762.507
GPCho		C42H84NO8P	PC 34:0	762.601
GPEtn_Pos		C43H74NO8P	PE 38:6	764.522
GPEtn_Pos		C43H76NO8P	PE 38:5	766.538
GPCho		C44H80NO7P	PC P-36:5	766.574
GPEtn_Pos		C43H78NO8P	PE 38:4	768.554
GPCho		C43H78NO8P	PC 35:4	768.554
GPCho		C44H82NO7P	PC O-36:4	768.59
GPEtn_Pos		C43H80NO8P	PE 38:3	770.569
GPCho		C43H80NO8P	PC 35:3	770.569
GPCho		C44H84NO7P	PC P-36:3	770.606
GPCho		C43H82NO8P	PC 35:2	772.585
GPCho		C44H86NO7P	PC P-36:2	772.621
GPEtn_Pos		C45H76NO7P	PE O-40:8	774.543
GPCho		C43H84NO8P	PC 35:1	774.601
GPCho		C44H88NO7P	PC P-36:0	774.637
GPEtn_Pos		C45H78NO7P	PE P-40:6	776.559
GPCho		C43H86NO8P	PC 35:0	776.616
GPCho		C44H76NO8P	PC 36:6	778.538
GPEtn_Pos		C45H80NO7P	PE O-40:6	778.574
GPCho		C44H78NO8P	PC 36:5	780.554
GPEtn_Pos		C45H82NO7P	PE P-40:4	780.59
GPCho		C44H80NO8P	PC 36:4	782.569
GPEtn_Pos		C45H84NO7P	PE O-40:4	782.606
GPCho		C44H82NO8P	PC 36:3	784.585
GPCho		C44H84NO8P	PC 36:2	786.601
GPEtn_Pos		C45H74NO8P	PE 40:8	788.522
GPCho		C44H86NO8P	PC 36:1	788.616
GPEtn_Pos		C45H76NO8P	PE 40:7	790.538
GPCho		C46H80NO7P	PC P-38:7	790.574
GPEtn_Pos		C45H78NO8P	PE 40:6	792.554
GPCho		C45H78NO8P	PC 37:6	792.554
GPCho		C46H82NO7P	PC O-38:6	792.59
GPEtn_Pos		C45H80NO8P	PE 40:5	794.569
GPCho		C45H80NO8P	PC 37:5	794.569
GPCho		C46H84NO7P	PC P-38:4	794.606
GPEtn_Pos		C45H82NO8P	PE 40:4	796.585
GPCho		C45H82NO8P	PC 37:4	796.585
GPCho		C46H86NO7P	PC O-38:4	796.621
GPCho		C45H84NO8P	PC 37:3	798.601
GPCho		C45H86NO8P	PC 37:2	800.616
GPCho		C46H76NO8P	PC 38:8	802.538
GPCho		C45H88NO8P	PC 37:1	802.632
GPCho		C46H78NO8P	PC 38:7	804.554
GPCho		C46H80NO8P	PC 38:6	806.569
GPCho		C46H82NO8P	PC 38:5	808.585
GPCho		C46H84NO8P	PC 38:4	810.601
GPEtn_Pos		C47H74NO8P	PE 42:10	812.522
GPCho		C46H86NO8P	PC 38:3	812.616
GPEtn_Pos		C47H76NO8P	PE 42:9	814.538
GPCho		C46H88NO8P	PC 38:2	814.632
GPEtn_Pos		C47H78NO8P	PE 42:8	816.554
GPCho		C46H90NO8P	PC 38:1	816.648
GPEtn_Pos		C47H80NO8P	PE 42:7	818.569
GPCho		C48H84NO7P	PC P-40:7	818.606
GPEtn_Pos		C47H82NO8P	PE 42:6	820.585
GPCho		C47H82NO8P	PC 39:6	820.585
GPCho		C48H86NO7P	PC O-40:6	820.621
GPCho		C47H84NO8P	PC 39:5	822.601
GPCho		C48H88NO7P	PC O-40:5	822.637
GPCho		C47H86NO8P	PC 39:4	824.616
GPCho		C48H78NO8P	PC 40:9	828.554
GPCho		C48H80NO8P	PC 40:8	830.569
GPCho		C48H82NO8P	PC 40:7	832.585
GPCho		C48H84NO8P	PC 40:6	834.601
GPEtn_Pos		C49H74NO8P	PE 44:12	836.522
GPCho		C48H86NO8P	PC 40:5	836.616
GPEtn_Pos		C49H76NO8P	PE 44:11	838.538
GPCho		C48H88NO8P	PC 40:4	838.632
GPEtn_Pos		C49H78NO8P	PE 44:10	840.554
GPCho		C49H86NO8P	PC 41:6	848.616
GPCho		C50H80NO8P	PC 42:10	854.569
GPCho		C50H82NO8P	PC 42:9	856.585
GPCho		C50H84NO8P	PC 42:8	858.601
GPCho		C50H86NO8P	PC 42:7	860.616
GPCho		C50H88NO8P	PC 42:6	862.632
GPEtn_Pos		C51H78NO8P	PE 46:12	864.554
GPCho		C50H90NO8P	PC 42:5	864.648
GPEtn_Pos		C51H80NO8P	PE 46:11	866.569
GPCho		C52H80NO8P	PC 44:12	878.569
GPCho		C52H82NO8P	PC 44:11	880.585
GPCho		C52H84NO8P	PC 44:10	882.601
GPCho		C52H86NO8P	PC 44:9	884.616
GPCho		C62H100NO8P	PC 54:12	1018.73
GPCho		C62H102NO8P	PC 54:11	1020.74
GPCho		C62H104NO8P	PC 54:10	1022.76
GPCho		C62H106NO8P	PC 54:9	1024.77
GPCho		C62H108NO8P	PC 54:8	1026.79
GPCho		C62H110NO8P	PC 54:7	1028.8
GPCho		C62H112NO8P	PC 54:6	1030.82
GPCho		C64H104NO8P	PC 56:12	1046.76
GPCho		C64H106NO8P	PC 56:11	1048.77
GPCho		C64H108NO8P	PC 56:10	1050.79
GPCho		C64H110NO8P	PC 56:9	1052.8
GPCho		C66H108NO8P	PC 58:12	1074.79
GPCho		C66H110NO8P	PC 58:11	1076.8
GPCho		C66H112NO8P	PC 58:10	1078.82
