# Supplementary material for: Comprehensive mass spectrometry lipidomics of human biofluids and ocular tissues
Source: J Lipid Res. 2023 Feb 10;64(3):100343. doi: 10.1016/j.jlr.2023.100343 (PMC10027555; doi:10.1016/j.jlr.2023.100343)
Supplement: Supplemental Table S4 [file mmc4.xlsx]

## Sheet: Feuil1
LPE_POS	C19H38NO7P	LPE 14:1	424.246
LPE_POS	C21H42NO7P	LPE 16:1	452.277
LPE_POS	C21H44NO7P	LPE 16:0	454.293
Lyso GPCho	C22H44NO7P	LPC 14:1	466.293
Lyso GPCho	C22H46NO7P	LPC 14:0	468.308
LPE_POS	C23H42NO7P	LPE 18:3	476.277
LPE_POS	C23H44NO7P	LPE 18:2	478.293
LPE_POS	C23H46NO7P	LPE 18:1	480.309
Lyso GPCho	C23H48NO7P	LPC 15:0	482.324
LPE_POS	C23H48NO7P	LPE 18:0	482.324
Lyso GPCho	C24H48NO7P	LPC 16:1	494.324
Lyso GPCho	C24H50NO7P	LPC 16:0	496.34
LPE_POS	C25H42NO7P	LPE 20:5	500.277
LPE_POS	C25H44NO7P	LPE 20:4	502.293
LPE_POS	C25H46NO7P	LPE 20:3	504.309
LPE_POS	C25H48NO7P	LPE 20:2	506.324
Lyso GPCho	C25H50NO7P	LPC 17:1	508.34
LPE_POS	C25H50NO7P	LPE 20:1	508.34
Lyso GPCho	C25H52NO7P	LPC 17:0	510.355
LPE_POS	C25H52NO7P	LPE 20:0	510.356
Lyso GPCho	C26H50NO7P	LPC 18:2	520.34
Lyso GPCho	C26H52NO7P	LPC 18:1	522.355
Lyso GPCho	C26H54NO7P	LPC 18:0	524.371
LPE_POS	C27H44NO7P	LPE 22:6	526.293
LPE_POS	C27H46NO7P	LPE 22:5	528.309
LPE_POS	C27H48NO7P	LPE 22:4	530.324
LPE_POS	C27H52NO7P	LPE 22:2	534.356
Lyso GPCho	C27H54NO7P	LPC 19:1	536.371
LPE_POS	C27H54NO7P	LPE 22:1	536.371
Lyso GPCho	C27H56NO7P	LPC 19:0	538.387
LPE_POS	C27H56NO7P	LPE 22:0	538.387
Lyso GPCho	C28H48NO7P	LPC 20:5	542.324
Lyso GPCho	C28H50NO7P	LPC 20:4	544.34
Lyso GPCho	C28H52NO7P	LPC 20:3	546.355
Lyso GPCho	C28H54NO7P	LPC 20:2	548.371
Lyso GPCho	C28H56NO7P	LPC 20:1	550.387
Lyso GPCho	C28H58NO7P	LPC 20:0	552.402
Lyso GPCho	C29H52NO7P	LPC 21:4	558.355
Lyso GPCho	C29H60NO7P	LPC 21:0	566.418
LPE_POS	C29H60NO7P	LPE 24:0	566.418
Lyso GPCho	C30H50NO7P	LPC 22:6	568.34
Lyso GPCho	C30H52NO7P	LPC 22:5	570.355
Lyso GPCho	C30H54NO7P	LPC 22:4	572.371
Lyso GPCho	C30H56NO7P	LPC 22:3	574.387
Lyso GPCho	C30H58NO7P	LPC 22:2	576.402
Lyso GPCho	C30H60NO7P	LPC 22:1	578.418
Lyso GPCho	C30H62NO7P	LPC 22:0	580.434
Lyso GPCho	C32H64NO7P	LPC 24:1	606.449
Lyso GPCho	C32H66NO7P	LPC 24:0	608.465
